# Supplementary material for: A workflow for expanding DNA barcode reference libraries through ‘museum harvesting’ of natural history collections
Source: Biodivers Data J. 2023 May 10;11:e100677. doi: 10.3897/BDJ.11.e100677 (PMC10848567; doi:10.3897/BDJ.11.e100677)
Supplement: Supplementary material 1 — Summary data for the 941 USNM specimens selected for DNA barcoding [file bdj-11-e100677-s001.xlsx]

## Sheet: Appendix
USNM Catalog Number	Collection Date	Collection Date Accuracy	Country/Ocean	Family	Identification	BOLD Process ID	BIN	Sequence Length	Flagged Record	Genbank Accession	NMNH Biorepository Number - DNA
USNMENT00876915	29-Jul-1982	-1	United States	Apioceridae	Apiocera	ASILO001-17		312[0n]		MG967903	AM0QR31
USNMENT00870009	09-Dec-2011		Australia	Mydidae	Miltinus minutus	ASILO002-17		307[0n]		MG968053	AM0QQ96
USNMENT00890369	16-Dec-1930		Australia	Mydidae	Diochlistus melleipennis	ASILO003-17		658[269n]		MN411142	AM0QR33
USNMENT00779774	30-Nov-2004		Chile	Mydidae	Mitrodetus	ASILO004-17		381[1n]		MG968233	AM0QQ75
USNMENT00890392	23-Jul-1940		United States	Mydidae	Heteromydas bicolor	ASILO005-17		213[0n]	Yes	MG968254	AM0QR34
USNMENT00951011	04-Jul-1973	-1	Mexico	Mydidae	Opomydas limbatus	ASILO006-17		658[250n]		MN410999	AM0QR42
USNMENT00832916	01-Jul-2012		Portugal	Mydidae	Leptomydas lusitanicus	ASILO007-17	BOLD:ADK8958	658[0n]		MG968158	AM0QQ94
USNMENT00891889	03-Jun-2007		United States	Mydidae	Nemomydas melanopogon	ASILO008-17	BOLD:ADK9537	658[0n]		MG968079	AM0QR38
USNMENT00870619	30-Apr-2009		United States	Mydidae	Pseudonomoneura	ASILO009-17	BOLD:ADK8706	658[0n]		MG967870	AM0QR03
USNMENT00915190	02-Nov-1937		Chile	Mydidae	Megascelus nigricornis	ASILO010-17	BOLD:ADT2396	658[89n]		MN411267	AM0QR40
USNMENT01443004	18-Aug-2008	-17	United States	Asilidae	Lampria	ASILO011-17	BOLD:ADK9696	658[0n]		MG967775	AM0QL36
USNMENT01115313	04-Sep-1989	-1	Peru	Mydidae	Gauromydas	ASILO012-17	BOLD:ADK9494	587[2n]		MG967790	AM0QR57
USNMENT00832100	02-May-2008		United States	Mydidae	Messiasia californica	ASILO013-17	BOLD:ADF9333	658[0n]		MG968236	AM0QQ85
USNMENT00890363	02-Dec-1976		Chile	Mydidae	Paramydas igniticornis	ASILO014-17	BOLD:ADK8952	658[0n]		MG967970	AM0QR32
USNMENT00802947	17-May-2010		United States	Mydidae	Phyllomydas parvulus	ASILO015-17	BOLD:ABW3784	658[0n]		MG968069	AM0QQ79
USNMENT00832159	25-Feb-2007		Belize	Mydidae	Protomydas	ASILO016-17	BOLD:ADK8791	658[1n]		MG968054	AM0QQ88
USNMENT00891738	24-Jun-2007		Nicaragua	Mydidae	Stratiomydas rufiventris	ASILO017-17	BOLD:ADK5363	658[0n]		MG967872	AM0QR37
USNMENT00832143	02-May-2008		United States	Mydidae	Rhaphiomidas hasbroucki	ASILO018-17		307[0n]		MG967941	AM0QQ86
USNMENT00876332	05-Jul-1990	-3	Tunisia	Mydidae	Perissocerus	ASILO019-17		658[250n]		MN411192	AM0QH57
USNMENT00832149	02-Oct-2009		South Africa	Mydidae	Afroleptomydas suffusipennis	ASILO020-17	BOLD:ADK8941	658[0n]		MG968064	AM0QQ87
USNMENT00832070	28-Sep-2009		South Africa	Mydidae	Arenomydas caerulescens	ASILO021-17	BOLD:ADK9576	627[0n]		MG968170	AM0QQ83
USNMENT00832074	28-Sep-2009		South Africa	Mydidae	Cephalocera	ASILO022-17	BOLD:ADK9457	658[0n]		MG968230	AM0QQ84
USNMENT00832026	30-Apr-1987	-29	Botswana	Mydidae	Haplomydas crassipes	ASILO023-17	BOLD:ADS5705	658[89n]		MN411016	AM0QQ80
USNMENT00832925	17-Jul-2012		Spain	Mydidae	Syllegomydas bueni	ASILO024-17	BOLD:ADF8519	658[0n]		MG967841	AM0QQ95
USNMENT00832029	20-Jun-1996		Kenya	Mydidae	Mydaselpis ngurumani	ASILO025-17	BOLD:ABV3003	658[0n]		MG968039	AM0QQ81
USNMENT00832167	09-Feb-2012		Namibia	Mydidae	Namibimydas psamminos	ASILO026-17	BOLD:ADF9249	631[1n]		MG968081	AM0QQ89
USNMENT00832032	27-May-1999	-3	Kenya	Mydidae	Syllegomydas heothinos	ASILO027-17	BOLD:ADK8725	658[0n]		MG968112	AM0QQ82
USNMENT00876224	12-Mar-1984		Cameroon	Asilidae	Ammophilomima	ASILO028-17	BOLD:ADT3948	658[89n]		MN411199	AM0QR22
USNMENT01443000	21-Aug-2006		Dominican Republic	Asilidae	Apachekolos volubilis	ASILO029-17	BOLD:ADK8928	658[0n]		MG967787	AM0QL32
USNMENT00870756	16-Jul-2006		United States	Asilidae	Beameromyia disfascia	ASILO030-17	BOLD:ADG3191	658[0n]		MG968110	AM0QR07
USNMENT01205183	17-Aug-2006		Dominican Republic	Asilidae	Eurhabdus sororius	ASILO031-17		145[2n]			AM0QR63
USNMENT01088589	07-Apr-2005		Kenya	Asilidae	Euscelidia procula	ASILO032-17	BOLD:ADK9514	658[0n]		MG968178	AM0QR46
USNMENT01097848	06-Sep-1999	-5	Kenya	Asilidae	Lasiocnemus londti	ASILO033-17	BOLD:ABA8881	658[0n]		MG967819	AM0QR55
USNMENT00876210	04-Nov-2003		Madagascar	Asilidae	Lobus	ASILO034-17	BOLD:ADK9938	658[0n]		MG967928	AM0QR21
USNMENT00876199	13-Oct-1998		Ghana	Asilidae	Mesoleptogaster	ASILO035-17	BOLD:ADK9061	658[0n]		MG967886	AM0QR20
USNMENT01234547	19-Jun-2004		United States	Asilidae	Psilonyx annulatus	ASILO036-17	BOLD:ACT0086	658[0n]		MG967912	AM0QR65
USNMENT00890342	06-Sep-1988	-1	Peru	Asilidae	Schildia fragilis	ASILO037-17	BOLD:ADT7643	658[89n]		MN411079	AM0QH61
USNMENT01242695	27-Jun-2011	-14	Vietnam	Asilidae	Damalina	ASILO038-17	BOLD:ADK9993	658[0n]		MG968221	AM0QR73
USNMENT01242799	18-Apr-1999	-8	Laos	Asilidae	Damalis saigonensis	ASILO039-17	BOLD:ADK8897	658[0n]		MG967931	AM0QR74
USNMENT00870637	20-Apr-2008		United States	Asilidae	Haplopogon	ASILO040-17		407[0n]		MG967789	AM0QR04
USNMENT01243560	23-Jul-2006		United States	Asilidae	Holcocephala abdominalis	ASILO041-17		508[3n]		MG968031	AM0QR75
USNMENT01097272	18-May-1997		Kenya	Asilidae	Rhipidocephala	ASILO042-17	BOLD:ADK9299	658[0n]		MG967942	AM0QR49
USNMENT01371341	06-Apr-1980		India	Asilidae	Trigonomima anamaliensis	ASILO043-17		133[0n]			AM0QR78
USNMENT01443001	01-May-1937		Madagascar	Asilidae	Ommatius persuasus	ASILO044-17		658[250n]		MN411006	AM0QL33
USNMENT00914725	08-Nov-1993		Madagascar	Asilidae	Cophinopoda pulchripes	ASILO045-17	BOLD:ADG3359	658[0n]		MG968048	AM0QR39
USNMENT01443002	11-Mar-1998		Kenya	Asilidae	Ommatius spinalis	ASILO046-17	BOLD:ADU7565	658[0n]		MN411141	AM0QL34
USNMENT01443003	10-May-2000	-7	Kenya	Asilidae	Longibeccus fuscovittatus	ASILO047-17		658[0n]	Yes	MG968086	AM0QL35
USNMENT01265101	31-Dec-1927	-364	Philippines	Asilidae	Ommatius dilatipennis	ASILO048-17		325[50n]		MN411160	AM0QH70
USNMENT01443005	29-Dec-1999	-7	Kenya	Asilidae	Ommatius politus	ASILO049-17	BOLD:ABV5704	658[0n]		MG967807	AM0QL37
USNMENT01443006	20-Jan-1979	-2	Sri Lanka	Asilidae	Michotamia aurata	ASILO050-17		273[0n]		MG968132	AM0QL38
USNMENT01443007	09-Jul-1978	-1	Sri Lanka	Asilidae	Pseudomerodontina alata	ASILO051-17	BOLD:ADL2346	658[0n]		MG967858	AM0QL39
USNMENT01443008	28-Nov-2004	-7	Kenya	Asilidae	Pygommatius dasypogon	ASILO052-17	BOLD:ADK8376	658[0n]		MG967975	AM0QL40
USNMENT01372681	10-Jan-1967		Chile	Asilidae	Alyssomyia brevicornis	ASILO053-17		305[0n]		MG967863	AM0QR95
USNMENT01372695	09-Sep-1926		South Africa	Asilidae	Hypenetes stigmatias	ASILO054-17		658[200n]		MN411220	AM0QR96
USNMENT01372713	09-Feb-1941		Chile	Asilidae	Hypenetes digitatus	ASILO055-17		299[4n]		MG967917	AM0QR97
USNMENT00832794	11-Dec-2011		Australia	Asilidae	Bathypogon	ASILO056-17		311[0n]		MG967820	AM0QQ93
USNMENT01443009	31-Dec-1921	-30	Australia	Asilidae	Phellus glaucus	ASILO057-17		0[n]			AM0QL41
USNMENT00870516	22-Mar-2012		United States	Asilidae	Ablautus rufotibialis	ASILO058-17		407[1n]		MG968159	AM0QH53
USNMENT00870065	29-Sep-2009		South Africa	Asilidae	Acnephalomyia dorsalis	ASILO059-17	BOLD:ADF9993	658[0n]		MG968142	AM0QQ98
USNMENT00870048	01-Oct-2009		South Africa	Asilidae	Sisyrnodytes curtus	ASILO060-17	BOLD:ADG2047	608[0n]		MG968094	AM0QQ97
USNMENT00870184	04-Feb-2004		South Africa	Asilidae	Sporadothrix gracilis	ASILO061-17		407[0n]		MG968244	AM0QQ99
USNMENT01443010	30-Mar-1964	-29	United States	Asilidae	Willistonina bilineata	ASILO062-17	BOLD:ADU1552	658[0n]		MN411139	AM0QL42
USNMENT01096873	03-Jan-2000		Kenya	Asilidae	Clinopogon nicobarensis	ASILO063-17	BOLD:ADK9561	658[0n]		MG967923	AM0QR48
USNMENT01443011	18-Jul-1984	-1	Mexico	Asilidae	Lissoteles vanduzeei	ASILO064-17	BOLD:ADS1064	658[89n]		MN411097	AM0QL43
USNMENT01174053	28-May-1929	-4	Algeria	Asilidae	Rhadinus laurae	ASILO065-17		0[n]			AM0QR61
USNMENT01443012	23-Oct-2007		Bolivia	Asilidae	Townsendia	ASILO066-17	BOLD:ADK8389	658[0n]		MG967940	AM0QL44
USNMENT01443013	22-Feb-1968		Argentina	Asilidae	Allopogon	ASILO067-17	BOLD:ADK9043	658[0n]		MG968121	AM0QL45
USNMENT01443014	24-Jun-1973		Panama	Asilidae	Archilestris excellens	ASILO068-17	BOLD:ADU7650	658[89n]		MN411306	AM0QL46
USNMENT01443015	22-Jul-1964		Peru	Asilidae	Blepharepium	ASILO069-17	BOLD:ADK9451	611[0n]		MG968229	AM0QL47
USNMENT01443016	24-Mar-2004		Peru	Asilidae	Dasyllis sp.	ASILO070-17	BOLD:AAY8216	658[0n]		MG967877	AM0QL48
USNMENT01443017	31-Dec-1936	-30	Chile	Asilidae	Deromyia fuscipennis	ASILO071-17		407[0n]	Yes		AM0QL49
USNMENT00870906	06-Aug-2005		United States	Asilidae	Diogmites grossus	ASILO072-17	BOLD:ADF9530	658[0n]		MG967752	AM0QR08
USNMENT01443018	02-May-1962		United States	Asilidae	Lestomyia	ASILO073-17		307[1n]	Yes		AM0QL50
USNMENT01443019	10-May-1961		Japan	Asilidae	Molobratia japonica	ASILO074-17		307[0n]		MG968009	AM0QL51
USNMENT00876262	18-Mar-1984		Cameroon	Asilidae	Pegesimallus banana	ASILO075-17		325[50n]		MN411231	AM0QR24
USNMENT01443020	12-Jun-2007		Nicaragua	Asilidae	Pseudorus bicolor	ASILO076-17		407[0n]		MG968057	AM0QL52
USNMENT00876493	12-May-1996		Israel	Asilidae	Saropogon distinctus	ASILO077-17		407[0n]		MG968037	AM0QR30
USNMENT00802744	07-Mar-1984		Cameroon	Asilidae	Afromosia barkemeyeri	ASILO078-17		550[139n]		MN411172	AM0QQ78
USNMENT01443021	01-Aug-1989		United States	Asilidae	Andrenosoma fulvicaudum	ASILO079-17	BOLD:ADK8736	658[0n]		MG968152	AM0QL53
USNMENT01443022	06-Apr-1980		India	Asilidae	Anoplothyrea indiana	ASILO080-17		540[287n]			AM0QL54
USNMENT01140570	01-Feb-1974		South Africa	Asilidae	Anypodetus	ASILO081-17	BOLD:ADK9688	658[0n]		MG968250	AM0QR58
USNMENT00832515	14-Mar-2006		Malaysia	Asilidae	Aphistina	ASILO082-17	BOLD:ADK8397	658[0n]		MG967853	AM0QQ91
USNMENT01443023	27-Apr-2004		Dominican Republic	Asilidae	Atomosia anacaona	ASILO083-17	BOLD:ADK9186	658[0n]		MG968251	AM0QL55
USNMENT01443024	21-Jul-1935		Mexico	Asilidae	Atractia	ASILO084-17		657[139n]		MN411074	AM0QL56
USNMENT01443025	14-Jul-2006		United States	Asilidae	Cerotainia macrocera	ASILO085-17	BOLD:ABV1416	658[0n]		MG968028	AM0QL57
USNMENT01443026	30-Jun-1972		United States	Asilidae	Laphria sicula	ASILO086-17		307[0n]		MG968156	AM0QL58
USNMENT00876009	09-May-2005		United States	Asilidae	Cerotainiops	ASILO087-17	BOLD:ADK8948	658[0n]		MG968239	AM0QR16
USNMENT01443027	21-Apr-1965		Egypt	Asilidae	Ctenota molitrix	ASILO088-17		307[0n]		MG968027	AM0QL59
USNMENT01443028	31-Dec-1901	-364	Australia	Asilidae	Cyanonedys leucura	ASILO089-17		325[0n]		MN411111	AM0QL60
USNMENT00802762	24-Apr-1979		Venezuela	Asilidae	Dasyllis haemorrhoa	ASILO090-17		658[250n]		MN411303	AM0QH51
USNMENT01194372	05-Mar-2006		Trinidad and Tobago	Asilidae	Eumecosoma ayala	ASILO091-17	BOLD:ADK9907	658[0n]		MG967963	AM0QR62
USNMENT00876232	08-Feb-2002		Botswana	Asilidae	Hoplistomerus nobilis	ASILO092-17	BOLD:ADF9670	658[0n]		MG967824	AM0QR23
USNMENT01097759	03-Mar-2000		Kenya	Asilidae	Hyperechia	ASILO093-17	BOLD:ADK9631	658[0n]		MG968082	AM0QR52
USNMENT01443029	18-Jun-1979		Venezuela	Asilidae	Oidardis aveledoi	ASILO094-17		145[0n]			AM0QL61
USNMENT01443030	30-Mar-1933	-29	Indonesia	Asilidae	Laphria signatipes	ASILO095-17		550[89n]		MN411042	AM0QL62
USNMENT01443031	31-Mar-1967	-30	Chile	Asilidae	Lamprozona auricincta	ASILO096-17		307[0n]		MG968090	AM0QL63
USNMENT01097778	30-Jun-1998	-29	Kenya	Asilidae	Lamyra greatheadi	ASILO097-17	BOLD:ACK8457	658[0n]		MG968120	AM0QR54
USNMENT00870696	06-Aug-2005		United States	Asilidae	Laphystia texensis	ASILO098-17	BOLD:ADK9096	658[0n]		MG968073	AM0QR06
USNMENT01234666	03-Jun-2014		Kenya	Asilidae	Laxenecera auricomata	ASILO099-17	BOLD:ADK9757	658[0n]		MG967859	AM0QR66
USNMENT01443032	06-Jul-1972		Nigeria	Asilidae	Loewinella	ASILO100-17		540[89n]		MN411009	AM0QL64
USNMENT01443033	31-Dec-1939	-30	Peru	Asilidae	Martinomyia scalaris	ASILO101-17		463[89n]		MN411136	AM0QL65
USNMENT01443034	30-Jun-1924	-29	Indonesia	Asilidae	Maira aurifacies	ASILO102-17		0[n]			AM0QL66
USNMENT00870503	13-Dec-2010		United States	Asilidae	Nicocles aemulator	ASILO103-17	BOLD:ADG1515	658[0n]		MG967930	AM0QR00
USNMENT00876273	19-Nov-2003		Mauritius	Asilidae	Notiolaphria macra	ASILO104-17	BOLD:ADK8751	658[0n]		MG967764	AM0QR25
USNMENT01235939	26-Jun-1984		India	Asilidae	Nusa formio	ASILO105-17		133[0n]			AM0QR69
USNMENT01443035	31-Mar-1945	-30	United States	Asilidae	Orthogonis	ASILO106-17	BOLD:ADT5403	658[89n]		MN411224	AM0QL67
USNMENT01443036	19-Jun-1940		United States	Asilidae	Perasis	ASILO107-17		130[0n]			AM0QL68
USNMENT01443037	24-Jun-1981		Belize	Asilidae	Andrenosoma formidolosa	ASILO108-17		0[n]			AM0QL69
USNMENT01443038	20-Jun-2004		United States	Asilidae	Pogonosoma dorsatum	ASILO109-17	BOLD:ADK9850	658[0n]		MG968059	AM0QL70
USNMENT01097764	13-Jun-1999		Kenya	Asilidae	Proagonistes	ASILO110-17	BOLD:ADK9435	658[0n]		MG967879	AM0QR53
USNMENT01443039	06-Aug-1978		United States	Asilidae	Psilocurus birdi	ASILO111-17	BOLD:ADV8916	659[0n]		MN411211	AM0QL71
USNMENT00876471	25-Jun-1994		Tunisia	Asilidae	Scytomedes haemorrhoidalis	ASILO112-17	BOLD:ADK9618	658[0n]		MG968242	AM0QR27
USNMENT01443040	15-Oct-1951		Panama	Asilidae	Smeryngolaphria maculipennis	ASILO113-17		658[250n]		MN411059	AM0QL72
USNMENT01096610	12-Apr-2000	-7	Kenya	Asilidae	Stiphrolamyra	ASILO114-17		407[0n]		MG967956	AM0QR47
USNMENT01443041	01-May-1937		Madagascar	Asilidae	Storthyngomerus tridentatus	ASILO115-17	BOLD:ADT0293	658[95n]		MN410992	AM0QL73
USNMENT01242233	09-May-2014		Djibouti	Asilidae	Trichardis leucocoma	ASILO116-17	BOLD:ADK9235	658[0n]		MG968171	AM0QR71
USNMENT01443042	04-May-1981		Colombia	Asilidae	Triclioscelis perfecta	ASILO117-17		456[4n]		MG967904	AM0QL74
USNMENT01443043	29-Mar-1970		Mexico	Asilidae	Zabrops thologaster	ASILO118-17		325[0n]		MN411233	AM0QL75
USNMENT01097488	24-May-2000	-7	Kenya	Asilidae	Ancylorhynchus	ASILO119-17	BOLD:ACK9363	658[0n]		MG968165	AM0QR51
USNMENT00876007	28-May-2005	-7	United States	Asilidae	Callinicus pictitarsis	ASILO120-17		321[0n]		MG967980	AM0QR15
USNMENT01443044	08-Oct-1978		Senegal	Asilidae	Connomyia	ASILO121-17	BOLD:ADK8585	585[4n]		MG968102	AM0QL76
USNMENT01443045	29-Nov-1964		Chile	Asilidae	Creolestes nigribarbis	ASILO122-17	BOLD:ADU3718	658[89n]		MN411152	AM0QL77
USNMENT00915532	01-May-1937		Paraguay	Asilidae	Cylicomera rubrofasciata	ASILO123-17		407[0n]	Yes		AM0QR41
USNMENT01140608	30-Mar-1964	-3	Mozambique	Asilidae	Daspletis	ASILO124-17		658[139n]		MN411122	AM0QR59
USNMENT01097925	15-Apr-1999	-3	Kenya	Asilidae	Gonioscelis	ASILO125-17	BOLD:ADK8634	658[0n]		MG968029	AM0QR56
USNMENT01443046	05-Sep-2009		United States	Asilidae	Microstylum	ASILO126-17	BOLD:ADK8456	658[0n]		MG968092	AM0QL78
USNMENT01443047	31-Oct-1920		South Africa	Asilidae	Neodysmachus setithoracicus	ASILO127-17		133[0n]			AM0QL79
USNMENT01443048	03-Aug-1985		United States	Asilidae	Holcocephala abdominalis	ASILO128-17	BOLD:ADR9419	658[1n]		MN411228	AM0QL80
USNMENT01443049	10-Jul-2006		Dominican Republic	Asilidae	Plesiomma inflatum	ASILO129-17	BOLD:ADK9067	658[1n]		MG968216	AM0QL81
USNMENT00870936	08-Aug-2005		United States	Asilidae	Scleropogon neglectus	ASILO131-17	BOLD:ADK8954	658[0n]		MG968218	AM0QR11
USNMENT01443051	17-Feb-1974		South Africa	Asilidae	Scylaticus	ASILO132-17	BOLD:ADK9324	658[0n]		MG968196	AM0QL83
USNMENT01088140	01-Oct-1999	-4	Kenya	Asilidae	Alcimus	ASILO133-17	BOLD:ACK8596	658[0n]		MG968002	AM0QR44
USNMENT01443052	29-Jul-1950		Mexico	Asilidae	Amblyonychus trapezoidalis	ASILO134-17	BOLD:ADR5156	658[1n]		MN411219	AM0QL84
USNMENT01443053	10-Jun-1952		Cambodia	Asilidae	Anacinaces	ASILO135-17		307[0n]		MG967994	AM0QL85
USNMENT01443054	19-Aug-1938		Germany	Asilidae	Antipalus varipes	ASILO136-17		0[n]			AM0QL86
USNMENT01242229	07-May-2014		Djibouti	Asilidae	Apoclea	ASILO137-17	BOLD:ADK8754	658[0n]		MG968026	AM0QR70
USNMENT01443055	09-Aug-1941		United States	Asilidae	Asiola	ASILO138-17		550[139n]		MN411213	AM0QL87
USNMENT01443056	10-Oct-1981		Thailand	Asilidae	Astochia jayarami	ASILO139-17		244[0n]		MN411035	AM0QL88
USNMENT01443057	12-Jan-1957		Australia	Asilidae	Blepharotes splendidissimus	ASILO140-17		307[0n]		MG967979	AM0QL89
USNMENT01443058	22-Apr-1969		Thailand	Asilidae	Cerdistus	ASILO141-17		658[1n]	Yes		AM0QL90
USNMENT00832508	18-Mar-2006		Malaysia	Asilidae	Clephydroneura	ASILO142-17	BOLD:ACR4224	647[0n]		MG968163	AM0QQ90
USNMENT01443059	31-Jan-1937	-30	Paraguay	Asilidae	Cnodalomyia	ASILO143-17		463[200n]		MN411209	AM0QL91
USNMENT00779973	27-Dec-1995	-20	Australia	Asilidae	Colepia rufiventris	ASILO144-17	BOLD:AAO2033	658[96n]		MN411156	AM0QQ77
USNMENT01443060	25-Feb-1968	-1	South Africa	Asilidae	Congomochtherus	ASILO145-17	BOLD:ADK9442	658[0n]		MG967925	AM0QL92
USNMENT01443061	28-Oct-1969		Chile	Asilidae	Cratopoda helix	ASILO146-17		307[0n]		MG968127	AM0QL93
USNMENT01443062			Venezuela	Asilidae	Ctenodontina sp.	ASILO147-17		325[50n]		MN411265	AM0QL94
USNMENT01443063	31-Dec-1965	-364	South Africa	Asilidae	Dasophrys sp.	ASILO148-17		658[250n]		MN411055	AM0QL95
USNMENT00876015	17-Jul-1999		Germany	Asilidae	Dysmachus trigonus	ASILO149-17	BOLD:ACS5338	639[0n]		MG968097	AM0QR17
USNMENT01443064	17-Jan-1955		Peru	Asilidae	Eccritosia barbata	ASILO150-17		463[200n]	Yes		AM0QL96
USNMENT01443065	12-Jun-1977		Ecuador	Asilidae	Eccritosia sp.	ASILO151-17		307[0n]		MG967874	AM0QL97
USNMENT01443066	20-Aug-2006		Dominican Republic	Asilidae	Efferia picea	ASILO152-17		407[0n]		MG967984	AM0QL98
USNMENT01443067	21-Jan-1949	-20	Argentina	Asilidae	Eicherax ricnotes	ASILO153-17		0[n]			AM0QL99
USNMENT00876003	16-Jul-2006		United States	Asilidae	Eutolmus lecythus	ASILO154-17	BOLD:ADG1775	614[0n]		MG968034	AM0QR14
USNMENT01443068	09-Jun-1964		Kazakhstan	Asilidae	Filiolus graminicola	ASILO155-17		550[89n]		MN411082	AM0QM00
USNMENT01443069	26-Jun-1981		United States	Asilidae	Scarbroughia delicatula	ASILO156-17		550[50n]		MN411135	AM0QM01
USNMENT01443070	31-Jul-1975		Panama	Asilidae	Glaphyropyga dryas	ASILO157-17		658[200n]		MN411116	AM0QM02
USNMENT01235841	05-Jul-1982		India	Asilidae	Heligmonevra cheriani	ASILO158-17					AM0QR68
USNMENT01443071			China	Asilidae	Hoplopheromerus hirtiventris	ASILO159-17	BOLD:ADR8980	658[89n]		MN411194	AM0QM03
USNMENT01443072	04-Jan-1964		Mexico	Asilidae	Lochmorhynchus borrori	ASILO160-17		307[0n]		MG967995	AM0QM04
USNMENT01443073	31-Jan-1960	-20	Chile	Asilidae	Lochyrus frezieri	ASILO161-17		407[0n]		MG968129	AM0QM05
USNMENT01443074	21-Dec-1947		Lesotho	Asilidae	Neolophonotus pulcher	ASILO162-17		658[200n]		MN411118	AM0QM06
USNMENT01443075	25-Jan-1998		Chile	Asilidae	Lycomya germainii	ASILO163-17	BOLD:ADK8502	658[0n]		MG967918	AM0QM07
USNMENT01242689	30-Sep-1938	-152	Madagascar	Asilidae	Lycoprosopa atrimaculata	ASILO164-17		658[250n]		MN411286	AM0QR72
USNMENT00876001	08-Aug-2005		United States	Asilidae	Machimus occidentalis	ASILO165-17		307[0n]		MG967750	AM0QR13
USNMENT01443076	24-Jun-2010	-4	United States	Asilidae	Mallophora sp.	ASILO166-17	BOLD:ADK8760	609[0n]		MG967885	AM0QM08
USNMENT01443077	19-Jun-1931		Cuba	Asilidae	Wilcoxius sp.	ASILO167-17		130[0n]			AM0QM09
USNMENT01443078	31-Mar-1937	-30	Australia	Asilidae	Mauropteron pelago	ASILO168-17		315[0n]		MG967771	AM0QM10
USNMENT01443079	10-Dec-1965		Chile	Asilidae	Asilus occidentalis	ASILO169-17		540[201n]		MN411285	AM0QM11
USNMENT00870950	16-Aug-2007		United States	Asilidae	Megaphorus pulchrus	ASILO170-17	BOLD:ADK8501	658[0n]		MG967785	AM0QR12
USNMENT01443080	31-Mar-1967	-30	Chile	Asilidae	Myaptex virilis	ASILO171-17		658[250n]		MN411010	AM0QM12
USNMENT01443081	12-Aug-1938		Australia	Asilidae	Neoaratus hercules	ASILO172-17	BOLD:ADR6851	658[89n]		MN411247	AM0QM13
USNMENT01443082	06-May-1949		United States	Asilidae	Negasilus astutus	ASILO173-17		355[89n]		MN411046	AM0QM14
USNMENT01443083	31-Jan-1936	-30	Australia	Asilidae	Neoaratus hercules	ASILO174-17		132[1n]			AM0QM15
USNMENT01443084	08-Jul-2006		United States	Asilidae	Neoitamus flavofemoratus	ASILO175-17	BOLD:AAH2334	658[0n]		MG968066	AM0QM16
USNMENT01234673	03-Jun-2014		Kenya	Asilidae	Neolophonotus sp.	ASILO176-17	BOLD:ADK9877	658[0n]		MG968071	AM0QR67
USNMENT01443085	21-Aug-1992	-2	United States	Asilidae	Neomochtherus auricomus	ASILO177-17		279[2n]		MG968033	AM0QM17
USNMENT01443086	15-Jul-1972	-3	Kazakhstan	Asilidae	Neomochtherus variabilis	ASILO178-17		307[0n]		MG968147	AM0QM18
USNMENT00890642	16-Jul-2006		United States	Asilidae	Efferia aestuans	ASILO179-17	BOLD:AAH2306	658[0n]		MG968245	AM0QR36
USNMENT01443087	21-Dec-1924	-50	Indonesia	Asilidae	Oligoschema nuda	ASILO180-17		658[269n]		MN411057	AM0QP51
USNMENT01443088	28-Jun-1936		China	Asilidae	Orophotus mandarinus	ASILO181-17	BOLD:ADK9806	563[0n]		MG967826	AM0QM19
USNMENT00779871	13-Oct-2010	-8	Tunisia	Asilidae	Phileris sp.	ASILO182-17	BOLD:ADF9846	658[0n]		MG968065	AM0QQ76
USNMENT00876187	16-Feb-2002		Botswana	Asilidae	Promachus fraterculus	ASILO183-17	BOLD:ADG0749	658[0n]		MG967774	AM0QR18
USNMENT00870641	17-Aug-2003		United States	Asilidae	Efferia pogonias	ASILO184-17	BOLD:ADG0863	658[0n]		MG968139	AM0QR05
USNMENT01443089	31-Jul-1948	-30	United States	Asilidae	Polacantha composita	ASILO185-17		658[200n]		MN411158	AM0QM20
USNMENT00870585	05-Aug-2009		United States	Asilidae	Proctacanthella cacopiloga	ASILO186-17	BOLD:AAV8046	658[0n]		MG968105	AM0QR01
USNMENT01443090	17-Aug-2006		Dominican Republic	Asilidae	Proctacanthus dominicana	ASILO187-17	BOLD:ADK8600	658[0n]		MG968004	AM0QM21
USNMENT01443091	01-Jul-1981		United States	Asilidae	Prolatiforceps fulviventris	ASILO188-17	BOLD:ADG1842	658[89n]		MN410993	AM0QM22
USNMENT00870927	06-Aug-2005		United States	Asilidae	Promachus sp.	ASILO189-17	BOLD:ADK9934	658[0n]		MG967866	AM0QR09
USNMENT01443092	31-Oct-1984	-30	United States	Asilidae	Regasilus blantoni	ASILO190-17		658[139n]		MN411308	AM0QM23
USNMENT01443093	04-Jan-1966		Chile	Asilidae	Stizolestes	ASILO191-17		658[200n]		MN411276	AM0QM24
USNMENT00876195	12-Jan-2002		South Africa	Asilidae	Synolcus	ASILO192-17		407[0n]		MG967900	AM0QR19
USNMENT01443094	08-Aug-1970		Mexico	Asilidae	Tolmerus	ASILO193-17		658[0n]	Yes		AM0QM25
USNMENT01443095	13-Jul-1954		Japan	Asilidae	Trichomachimus scutellaris	ASILO194-17		307[0n]		MG968043	AM0QM26
USNMENT00870933	16-Aug-2007		United States	Asilidae	Triorla interrupta	ASILO195-17	BOLD:AAH2309	658[0n]		MG967951	AM0QR10
USNMENT01443096	13-Dec-1956		Australia	Asilidae	Zosteria rosevillensis	ASILO197-17		407[0n]	Yes		AM0QM27
USNMENT00876283	20-Jan-2002		South Africa	Asilidae	Afroholopogon sp.	ASILO198-17	BOLD:ADK8422	603[0n]		MG968143	AM0QR26
USNMENT01443097	13-Jun-2007		United States	Asilidae	Ceraturgus fasciatus	ASILO199-17	BOLD:ACB0093	658[0n]		MG967773	AM0QM28
USNMENT01443098	12-Sep-2003		United States	Asilidae	Cophura arizonensis	ASILO200-17	BOLD:ADK9105	658[1n]		MG968109	AM0QM29
USNMENT00876484	17-Apr-1994		Tunisia	Asilidae	Heteropogon aureus	ASILO201-17	BOLD:ADK9550	618[0n]		MG968051	AM0QR29
USNMENT00832540	05-Jan-1947		Lesotho	Asilidae	Holopogon niveoscutum	ASILO202-17		658[250n]		MN411205	AM0QQ92
USNMENT00890585	27-Apr-2009		United States	Asilidae	Lestomyia	ASILO203-17	BOLD:ADF8947	658[0n]		MN410979	AM0QR35
USNMENT01443099	26-Feb-2005	-6	United States	Asilidae	Metapogon	ASILO204-17	BOLD:ADK9409	658[0n]		MG968061	AM0QM30
USNMENT01443100	07-Jun-2009		United States	Asilidae	Nannocyrtopogon	ASILO205-17	BOLD:ADK9660	658[0n]		MG968173	AM0QM31
USNMENT00870615	09-Sep-2006		United States	Asilidae	Nicocles politus	ASILO206-17	BOLD:ADG1516	658[0n]		MG968167	AM0QR02
USNMENT01443101	06-Aug-1972		United States	Asilidae	Coleomyia alticola	ASILO207-17	BOLD:ADR3397	658[0n]		MN411115	AM0QM32
USNMENT01097289	05-May-2000	-6	Kenya	Asilidae	Oligopogon	ASILO208-17	BOLD:ADK8628	658[0n]		MG968041	AM0QR50
USNMENT00876482	07-Apr-1994		Tunisia	Asilidae	Amphisbetetus favillaceus	ASILO209-17	BOLD:ADK8761	658[0n]		MG968237	AM0QR28
USNMENT01443102	01-Apr-1980		Panama	Asilidae	Aphamartania frauenfeldi	ASILO210-17		307[0n]		MG967952	AM0QM33
USNMENT01443103	19-May-1985	-8	Venezuela	Asilidae	Aphamartania	ASILO211-17	BOLD:ADK9715	658[0n]		MG968172	AM0QM34
USNMENT01443104	19-Sep-1980		United States	Asilidae	Backomyia hannai	ASILO212-17		307[0n]		MG968232	AM0QM35
USNMENT01443105	20-Jun-2012		United States	Asilidae	Callinicus	ASILO213-17	BOLD:ADK9075	658[0n]		MG967834	AM0QM36
USNMENT01443106	23-Mar-1972		United States	Asilidae	Comantella fallei	ASILO214-17	BOLD:ADK9297	564[0n]		MG967823	AM0QM37
USNMENT01140967	14-Oct-1963		South Africa	Asilidae	Danomyia	ASILO215-17		145[0n]			AM0QR60
USNMENT01443107	12-Feb-1981		Paraguay	Asilidae	Dicranus schrottkyi	ASILO216-17		463[200n]		MN411197	AM0QM38
USNMENT00876479	13-Jun-1984	-1	Spain	Asilidae	Eriopogon lainger	ASILO217-17		307[0n]		MG967977	AM0QR99
USNMENT01443108	02-Feb-1967		Chile	Asilidae	Theromyia murina	ASILO218-17		407[0n]	Yes		AM0QM39
USNMENT01443109	12-Dec-2007		United States	Asilidae	Wilcoxia	ASILO219-17	BOLD:ADL0003	658[0n]		MG967939	AM0QM40
USNMENT01443110	09-Jul-2012		Russia	Xylophagidae	Anacanthaspis bifasciata	ASILO220-17	BOLD:ADK9461	658[0n]		MG968155	AM0QM41
USNMENT01443111	23-Jul-1987	-5	United States	Xylophagidae	Arthropeas americana	ASILO221-17	BOLD:ADK8620	658[0n]		MG968008	AM0QM42
USNMENT01443112	22-May-2004		United States	Xylophagidae	Coenomyia ferruginea	ASILO222-17	BOLD:ADK8582	658[0n]		MG968060	AM0QM43
USNMENT01443113	27-May-2012		United States	Xylophagidae	Dialysis rufithorax	ASILO223-17	BOLD:ADR2318	658[89n]		MN411088	AM0QM44
USNMENT00022718	14-Nov-1959		Chile	Xylophagidae	Heterostomus curvipalpis	ASILO224-17		307[0n]		MG967795	AM0QH31
USNMENT01443114	18-Jun-2007		Nicaragua	Xylophagidae	Rachicerus	ASILO225-17	BOLD:ADK8505	658[1n]		MG967971	AM0QM45
USNMENT01372185	21-Jun-1996		Ecuador	Pantophthalmidae	Pantophthalmus tabaninus	ASILO226-17	BOLD:ADK9808	658[0n]		MG967751	AM0QR94
USNMENT01443115	30-Jul-2006	-34	South Korea	Xylomyidae	Solva harmandi	ASILO227-17	BOLD:ADK9735	658[0n]		MG968045	AM0QM46
USNMENT01443116	24-Jun-2005	-16	South Korea	Xylomyidae	Xylomya moiwana	ASILO228-17	BOLD:ACP8852	658[0n]		MG967969	AM0QM47
USNMENT01443117	11-Feb-1998		Chile	Stratiomyidae	Tana paulseni	ASILO229-17	BOLD:ADK8491	658[0n]		MG968124	AM0QM48
USNMENT01443118	14-Jun-2000	-1	Costa Rica	Stratiomyidae	Chiromyza	ASILO230-17	BOLD:ADK8455	658[0n]		MG967929	AM0QM49
USNMENT01443119	11-Feb-1998		Chile	Stratiomyidae	Hylorops philippii	ASILO231-17		407[0n]		MG967754	AM0QM50
USNMENT01443120	13-Oct-2006	-18	United States	Stratiomyidae	Inopus rubriceps	ASILO232-17	BOLD:ADK8653	658[0n]		MG968001	AM0QM51
USNMENT01443121	25-Dec-1982	-6	Chile	Stratiomyidae	Mapuchemyia krausei	ASILO233-17	BOLD:ADK8349	658[0n]		MG968076	AM0QM52
USNMENT01443122	30-Jan-1998		Chile	Stratiomyidae	Nonacris chilensis	ASILO234-17	BOLD:ADK8643	658[0n]		MG968140	AM0QM53
USNMENT01443123	11-Jun-2008		United States	Stratiomyidae	Actina viridis	ASILO235-17		407[0n]		MG968202	AM0QM54
USNMENT01443124	05-May-1988	-5	Philippines	Stratiomyidae	Allognosta albifascia	ASILO236-17		0[n]			AM0QM55
USNMENT01443125	08-Feb-1979	-1	Chile	Stratiomyidae	Anexaireta hyacinthina	ASILO237-17	BOLD:ADR4780	658[89n]		MN411018	AM0QM56
USNMENT01443126	05-May-1986	-6	Paraguay	Stratiomyidae	Archistratiomys rufipalpis	ASILO238-17	BOLD:ADR3287	658[89n]		MN411222	AM0QM57
USNMENT01443127	15-Jan-2002		Australia	Stratiomyidae	Australoactina	ASILO239-17	BOLD:ADK9779	658[0n]		MG968135	AM0QM58
USNMENT01443128	17-Feb-2001		New Zealand	Stratiomyidae	Australoberis	ASILO240-17	BOLD:ACP5635	658[0n]		MG968050	AM0QM59
USNMENT01443129	20-Feb-2001	-4	New Zealand	Stratiomyidae	Benhamyia straznitzkii	ASILO241-17		307[0n]		MG968115	AM0QM60
USNMENT01443130	21-Dec-1998	-14	Chile	Stratiomyidae	Beridops nigripes	ASILO242-17		307[0n]		MG967936	AM0QM61
USNMENT01443131	12-Jan-1972		New Zealand	Stratiomyidae	Berisina	ASILO243-17		338[1n]		MG968174	AM0QM62
USNMENT01443132	16-May-1990	-7	Taiwan	Stratiomyidae	Beris	ASILO244-17	BOLD:ADR9763	658[0n]		MN411281	AM0QM63
USNMENT01443133	18-Apr-1990		Taiwan	Stratiomyidae	Chorisops	ASILO245-17		658[200n]		MN411161	AM0QM64
USNMENT01443134	25-Dec-1990	-7	Australia	Stratiomyidae	Eumecacis clavigera	ASILO246-17		302[0n]		MG967894	AM0QM65
USNMENT01443135	26-Oct-1989	-182	Australia	Stratiomyidae	Exaireta siliacea	ASILO247-17		407[0n]		MG967808	AM0QM66
USNMENT01443136	12-Feb-1998		Chile	Stratiomyidae	Hadrestia aenea	ASILO248-17	BOLD:ADL0026	658[0n]		MG968141	AM0QM67
USNMENT01443137	30-Sep-1998	-3681	Chile	Stratiomyidae	Macromeracis philippii	ASILO249-17		307[1n]		MG967947	AM0QM68
USNMENT01443138	26-Jan-1998		Chile	Stratiomyidae	Microhadrestia minuta	ASILO250-17		307[0n]		MG967815	AM0QM69
USNMENT01443139	10-Mar-2001	-1	Bolivia	Stratiomyidae	Heteracanthia	ASILO251-17		407[0n]		MG968199	AM0QM70
USNMENT01443140	23-Dec-1983	-5	New Zealand	Stratiomyidae	Neactina ostensackeni	ASILO252-17	BOLD:ADR7005	658[95n]		MN411087	AM0QM71
USNMENT01443141	24-Apr-1980	-12	Paraguay	Stratiomyidae	Neoberis brasiliana	ASILO253-17	BOLD:ADR5200	658[0n]		MN410983	AM0QM72
USNMENT01443142	06-Sep-2000	-2	Bolivia	Stratiomyidae	Oplachantha subcrassicalx	ASILO254-17	BOLD:ADK9826	658[0n]		MG968119	AM0QM73
USNMENT01443143	31-Aug-2007	-14	French Guiana	Stratiomyidae	Acanthinomyia elongata	ASILO255-17		407[0n]		MG967873	AM0QM74
USNMENT01443144	07-Nov-1987		Cameroon	Stratiomyidae	Ageiton ater	ASILO256-17		372[0n]		MG967954	AM0QM75
USNMENT01443145	30-Sep-2001	-364	Seychelles	Stratiomyidae	Argyrobrithes albopilosus	ASILO257-17	BOLD:ADR6640	658[0n]		MN411312	AM0QM76
USNMENT01443146	25-Apr-2012		Vietnam	Stratiomyidae	Ptilocera continua	ASILO258-17	BOLD:AAP3055	658[0n]		MG967762	AM0QM77
USNMENT01443147	15-May-2002	-23	Malaysia	Stratiomyidae	Rosapha variegata	ASILO259-17		304[0n]		MG967830	AM0QM78
USNMENT01443148	24-Jul-1983	-12	Papua New Guinea	Stratiomyidae	Saldubella signatipennis	ASILO260-17		407[0n]		MG968017	AM0QM79
USNMENT01443149	26-May-1967		Laos	Stratiomyidae	Stratiosphecomyia variegata	ASILO261-17	BOLD:ADR7554	658[89n]		MN411203	AM0QM80
USNMENT01443150	10-Jul-1999	-7	Kenya	Stratiomyidae	Steleoceromys	ASILO262-17	BOLD:ABV4012	407[0n]		MG968227	AM0QM81
USNMENT01443151	30-Apr-1990	-60	Costa Rica	Stratiomyidae	Strobilaspis	ASILO263-17	BOLD:ADB1594	658[89n]		MN411280	AM0QM82
USNMENT01443152	14-Dec-1989		Ecuador	Stratiomyidae	Synaptochaeta	ASILO264-17		658[200n]		MN411195	AM0QM83
USNMENT01443153	16-Sep-1998		Malawi	Stratiomyidae	Tinda nigra	ASILO265-17		307[0n]		MG967798	AM0QM84
USNMENT01443154	31-Jan-1990	-30	Costa Rica	Stratiomyidae	Vittiger	ASILO266-17		658[270n]		MN410976	AM0QM85
USNMENT01443155	05-Jun-2011	-11	Vietnam	Stratiomyidae	Gabaza	ASILO267-17	BOLD:ACA1286	658[0n]		MG968058	AM0QM86
USNMENT01443156	17-Mar-2017		United States	Stratiomyidae	Zabrachia	ASILO268-17	BOLD:ADK8801	658[0n]		MG967883	AM0QM87
USNMENT01443157	01-Feb-1998	-21	Chile	Stratiomyidae	Abasanistus aureopictus	ASILO269-17	BOLD:ADK9830	658[0n]		MG968085	AM0QM88
USNMENT01443158	01-Dec-2013		Bolivia	Stratiomyidae	Chordonota	ASILO270-17		407[0n]		MG967902	AM0QM89
USNMENT01443160	02-Apr-1981	-2	Venezuela	Stratiomyidae	Labocerina atrata	ASILO272-17	BOLD:ADR1981	658[89n]		MN411241	AM0QM91
USNMENT01443161	12-Dec-2014		Dominican Republic	Stratiomyidae	Cyphomyia albomaculata	ASILO273-17		407[0n]		MG967974	AM0QM92
USNMENT01443162	31-May-2002		China	Stratiomyidae	Clitellaria orientalis	ASILO274-17		407[0n]		MG968128	AM0QM93
USNMENT01443163	28-Feb-2001	-27	Indonesia	Stratiomyidae	Nigritomyia maculipennis	ASILO275-17	BOLD:ADK8957	658[0n]		MG968154	AM0QM94
USNMENT01443164	12-Mar-1997		Morocco	Stratiomyidae	Pycnomalla splendens	ASILO276-17		407[0n]		MG968131	AM0QM95
USNMENT01443165	23-Jun-1999		Kyrgyzstan	Stratiomyidae	Adoxomyia cinerascens	ASILO277-17		407[0n]		MG967791	AM0QM96
USNMENT01443166	03-Mar-2007	-19	French Guiana	Stratiomyidae	Abavus	ASILO278-17	BOLD:ADK8566	658[0n]		MG968146	AM0QM97
USNMENT00189125	11-Aug-2001	-1	Costa Rica	Stratiomyidae	Acropeltates kerteszi	ASILO279-17	BOLD:ADK8372	632[0n]		MG968136	AM0QH45
USNMENT01443168	29-Jul-1976		Ecuador	Stratiomyidae	Acropeltates	ASILO280-17		307[0n]		MG968211	AM0QM98
USNMENT01443169	30-Oct-2007		Bolivia	Stratiomyidae	Euryneura peruana	ASILO281-17	BOLD:ADK9361	658[0n]		MG967893	AM0QM99
USNMENT01443170	16-Mar-2001		Bolivia	Stratiomyidae	Diaphorostylus	ASILO282-17		407[0n]		MG967829	AM0QN00
USNMENT01443171	12-Nov-2003		Bolivia	Stratiomyidae	Ditylometopa elegans	ASILO283-17	BOLD:ADK8572	642[0n]		MG967766	AM0QN01
USNMENT01443172	20-Jun-1996		Ecuador	Stratiomyidae	Quichuamyia aplanatantennae	ASILO284-17		407[0n]		MG968096	AM0QN02
USNMENT01443173	20-Apr-1980		India	Stratiomyidae	Campeprosopa longispina	ASILO285-17		658[201n]		MN411020	AM0QN03
USNMENT01443174	14-Aug-2015		United States	Stratiomyidae	Dieuryneura stigma	ASILO286-17	BOLD:ADK9408	658[0n]		MG968217	AM0QN04
USNMENT01443175	19-Apr-1984		Philippines	Stratiomyidae	Eudmeta marginata	ASILO287-17	BOLD:ADR2926	658[89n]		MN411133	AM0QN05
USNMENT01443176	26-Oct-1985	-4	Australia	Stratiomyidae	Octarthria	ASILO288-17	BOLD:ADR6010	657[89n]		MN411206	AM0QN06
USNMENT01443177	28-Apr-1980	-3	India	Stratiomyidae	Ruba cincta	ASILO289-17		658[200n]		MN411017	AM0QN07
USNMENT01443178	06-Jul-1977		Vanuatu	Stratiomyidae	Chromatopoda annulipes	ASILO290-17		658[139n]		MN411305	AM0QN08
USNMENT01443179	19-Dec-2004		Bolivia	Stratiomyidae	Chrysochlorina currani	ASILO291-17		407[4n]		MG967810	AM0QN09
USNMENT01443180	02-Jun-1966		Dominican Republic	Stratiomyidae	Pelagomyia illucens	ASILO292-17		658[200n]		MN411036	AM0QN10
USNMENT01443181	12-Mar-2000	-4	Colombia	Stratiomyidae	Chaetohermetia apicalis	ASILO293-17		407[0n]		MG968157	AM0QN11
USNMENT01443182	17-Feb-2003	-1	Costa Rica	Stratiomyidae	Hermetia coarctata	ASILO294-17	BOLD:AAV1064	658[0n]		MG967891	AM0QN12
USNMENT01443183	31-May-1991	-91	Costa Rica	Stratiomyidae	Acrochaeta mexicana	ASILO295-17		658[201n]		MN411105	AM0QN13
USNMENT01443184	03-Jun-2011		United States	Stratiomyidae	Cephalochrysa nigricornis	ASILO296-17		407[0n]		MG967828	AM0QN14
USNMENT01443185	22-Jul-2004		Switzerland	Stratiomyidae	Chloromyia formosa	ASILO297-17	BOLD:ABU9940	658[95n]		MN411274	AM0QN15
USNMENT01443186	12-Apr-1991	-3	Madagascar	Stratiomyidae	Ptectisargus flavomarginatus	ASILO298-17	BOLD:ADK9166	658[1n]		MG967849	AM0QN16
USNMENT01443187	22-Feb-1990	-5	Madagascar	Stratiomyidae	Gongrosargus maculipennis	ASILO299-17		407[2n]		MG968098	AM0QN17
USNMENT01443188	08-Aug-2001		Costa Rica	Stratiomyidae	Himantigera nigrifemorata	ASILO300-17	BOLD:ADR6967	658[0n]		MN411151	AM0QN18
USNMENT01443189	20-Aug-2007	-19	United States	Stratiomyidae	Merosargus caeruleifrons	ASILO301-17	BOLD:ABV1718	658[0n]		MG967986	AM0QN19
USNMENT01443190	17-Aug-2009		United States	Stratiomyidae	Microchrysa flaviventris	ASILO302-17	BOLD:AAG0257	658[0n]		MG968153	AM0QN20
USNMENT01443191	20-Jan-2010	-5	Burundi	Stratiomyidae	Paraptecticus viduatus	ASILO303-17	BOLD:ABU8571	407[0n]		MG968235	AM0QN21
USNMENT01443192	11-Jul-2004	-29	South Korea	Stratiomyidae	Ptecticus aurifer	ASILO304-17		407[0n]		MG968214	AM0QN22
USNMENT01443193	05-Sep-1988	-11	Madagascar	Stratiomyidae	Ptectisargus	ASILO305-17	BOLD:ACT6025	658[96n]		MN410995	AM0QN23
USNMENT01443194	07-Nov-1987		Cameroon	Stratiomyidae	Sagaricera analis	ASILO306-17		407[0n]		MG967896	AM0QN24
USNMENT01443195	25-Aug-2014		United States	Stratiomyidae	Sargus cuprarius	ASILO307-17	BOLD:ACJ1612	658[2n]		MG968192	AM0QN25
USNMENT01443196	09-Jun-2004		United States	Stratiomyidae	Caloparyphus tetraspilus	ASILO308-17	BOLD:AAI6841	658[1n]		MG968191	AM0QN26
USNMENT01443197	18-Jul-2012	-19	United States	Stratiomyidae	Euparyphus monensis	ASILO309-17	BOLD:ADK9135	626[0n]		MG967783	AM0QN27
USNMENT01443198	23-Jun-1996		Azerbaijan	Stratiomyidae	Hermionella seguyi	ASILO310-17	BOLD:ADK8639	658[0n]		MG968213	AM0QN28
USNMENT01443199	17-Jun-2015		United States	Stratiomyidae	Oxycera albovittata	ASILO311-17	BOLD:AAZ5977	658[0n]		MG967749	AM0QN29
USNMENT01443200	21-Aug-2006		United States	Stratiomyidae	Anoplodonta nigrirostris	ASILO312-17	BOLD:ADR2090	658[0n]		MN411164	AM0QN30
USNMENT01443201	31-Oct-1992	-30	Costa Rica	Stratiomyidae	Chloromelas	ASILO313-17	BOLD:ADR6749	658[95n]		MN411270	AM0QN31
USNMENT01443202	10-May-1991		Kenya	Stratiomyidae	Dischizocera	ASILO314-17	BOLD:ADR4977	658[90n]		MN411259	AM0QN32
USNMENT01443203	23-Oct-2007		Bolivia	Stratiomyidae	Hedriodiscus chloraspis	ASILO315-17		407[0n]		MG967944	AM0QN33
USNMENT01443204	22-Aug-2009		United States	Stratiomyidae	Hoplitimyia constans	ASILO316-17		407[0n]		MG967811	AM0QN34
USNMENT01443205	10-Jun-2002		China	Stratiomyidae	Odontomyia guizhouensis	ASILO317-17		407[0n]		MG968106	AM0QN35
USNMENT01443206	13-Jun-2006		Turkey	Stratiomyidae	Oplodontha viridula	ASILO318-17		407[0n]		MG968062	AM0QN36
USNMENT01443207	10-Jul-1975		Panama	Stratiomyidae	Panamamyia silbergliedi	ASILO319-17		658[139n]		MN411250	AM0QN37
USNMENT01443208	12-Nov-2003		Bolivia	Stratiomyidae	Promeranisa nasuta	ASILO320-17	BOLD:ACX6774	658[1n]		MG968175	AM0QN38
USNMENT01443209	30-May-1976	-1	Venezuela	Stratiomyidae	Stratiomyella	ASILO321-17		362[0n]	Yes		AM0QN39
USNMENT01443210	15-May-2006		United States	Stratiomyidae	Psellidotus hieroglyphicus	ASILO322-17		407[0n]		MG967901	AM0QN40
USNMENT01443211	14-May-2001		United States	Stratiomyidae	Stratiomys maculosa	ASILO323-17	BOLD:AAE9052	658[89n]		MN411048	AM0QN41
USNMENT01443212	11-Aug-1997		Panama	Stratiomyidae	Zuerchermyia bequaerti	ASILO324-17		407[0n]		MG967818	AM0QN42
USNMENT01443213	20-Sep-2001		New Caledonia	Stratiomyidae	Acanthasargus roseus	ASILO325-17	BOLD:ADK8842	658[1n]		MG967907	AM0QN43
USNMENT01443214	29-Jan-2010	-14	Burundi	Stratiomyidae	Goetghebueromyia paradoxa	ASILO326-17		407[1n]		MG967833	AM0QN44
USNMENT01443215	05-Dec-2001	-3	New Caledonia	Stratiomyidae	Hoplistopsis geminata	ASILO327-17	BOLD:ADR8367	658[0n]		MN411174	AM0QN45
USNMENT01443216	18-Jul-2012	-19	United States	Stratiomyidae	Myxosargus knowltoni	ASILO328-17	BOLD:ACK1585	407[0n]		MG967899	AM0QN46
USNMENT01443217	13-Sep-1982		Jamaica	Stratiomyidae	Nothomyia intensica	ASILO329-17	BOLD:ADR9489	658[89n]		MN411117	AM0QN47
USNMENT01443218	04-Mar-1971	-2	Thailand	Stratiomyidae	Prosopochrysa	ASILO330-17		658[200n]		MN411065	AM0QN48
USNMENT01443219	17-Jul-1972		Japan	Stratiomyidae	Rhaphiocerina hakiensis	ASILO331-17	BOLD:ADR7426	658[90n]		MN411266	AM0QN49
USNMENT01443220	06-May-2005		Fiji	Stratiomyidae	Vitilevumyia bobwoodleyi	ASILO332-17	BOLD:ADR7143	658[0n]		MN411245	AM0QN50
USNMENT01443221	20-Nov-1998	-17	Ecuador	Stratiomyidae	Cyclophleps tenebrifera	ASILO333-17	BOLD:ADK8336	658[0n]		MG967935	AM0QN51
USNMENT01443222	28-Feb-1985	-7	Venezuela	Stratiomyidae	Dicranophora	ASILO334-17		407[0n]		MG967949	AM0QN52
USNMENT01443223	31-May-1992	-30	Costa Rica	Stratiomyidae	Dolichothrix	ASILO335-17	BOLD:ADK8384	658[0n]		MG967832	AM0QN53
USNMENT01443224	30-Apr-1990		Costa Rica	Stratiomyidae	Heptozus hansoni	ASILO336-17	BOLD:ADK9858	658[0n]		MG968078	AM0QN54
USNMENT01443225	20-Jun-2000		Costa Rica	Stratiomyidae	Histiodroma	ASILO337-17		407[0n]		MG968187	AM0QN55
USNMENT01443226	21-May-1991	-50	Costa Rica	Stratiomyidae	Phanerozus pampinus	ASILO338-17	BOLD:ADR4550	658[1n]		MN411093	AM0QN56
USNMENT01443227	10-Oct-1984	-21	Peru	Stratiomyidae	Raphiocera ornata	ASILO339-17		407[0n]		MG968042	AM0QN57
USNMENT01443228	28-Apr-1980	-3	India	Stratiomyidae	Rhaphioceroides	ASILO340-17		658[200n]		MN411100	AM0QN58
USNMENT01443229	22-Dec-1998	-2	Namibia	Stratiomyidae	Lasiopa rhodesiensis	ASILO341-17		407[0n]		MG968201	AM0QN59
USNMENT01443230	19-Nov-1999		South Africa	Stratiomyidae	Pselaphomyia nigripennis	ASILO342-17	BOLD:ADK8382	658[0n]		MG967760	AM0QN60
USNMENT01443231	18-Jun-2013		United States	Stratiomyidae	Nemotelus acutirostris	ASILO343-17	BOLD:AAP1223	407[0n]		MG968113	AM0QN61
USNMENT00470896	18-Jun-2001	-14	United States	Rhagionidae	Chrysopilus thoracicus	ASILO344-17	BOLD:ACR2607	658[0n]		MG967784	AM0QH49
USNMENT00025774	12-Jan-2002		Australia	Rhagionidae	Atherimorpha corpulenta	ASILO345-17	BOLD:ADR6078	658[1n]		MN411294	AM0QH36
USNMENT00022628	04-Jul-1963		Russia	Rhagionidae	Arthroceras gadi	ASILO346-17	BOLD:ADR2961	658[89n]		MN411229	AM0QH29
USNMENT00023227	31-Mar-1959	-30	South Africa	Rhagionidae	Arthroteles cinerea	ASILO347-17		0[n]			AM0QH34
USNMENT00470916	04-Apr-2001	-54	United States	Rhagionidae	Rhagio vertebratus	ASILO348-17	BOLD:ABV9022	658[0n]		MG968223	AM0QH50
USNMENT00023207	15-Aug-1997		Switzerland	Rhagionidae	Symphoromyia crassicornis	ASILO349-17	BOLD:ADK9687	658[0n]		MG967958	AM0QH33
USNMENT00025757	06-Jan-2002		Australia	Austroleptidae	Austroleptis multimaculata	ASILO350-17		407[0n]		MG968215	AM0QH35
USNMENT01443232	13-Apr-1968		United States	Bolbomyiidae	Bolbomyia nana	ASILO351-17		550[89n]		MN411083	AM0QN62
USNMENT00022655	29-Oct-1985		Australia	Rhagionidae	Spaniopsis rieki	ASILO352-17		463[89n]		MN411049	AM0QH30
USNMENT01443233	31-Aug-2005		Mexico	Athericidae	Suragina longipes	ASILO353-17	BOLD:ADL0014	658[1n]		MG968207	AM0QN63
USNMENT01443234	25-Jul-1964		United States	Athericidae	Atherix pachypus	ASILO354-17		463[200n]		MN411257	AM0QN64
USNMENT01443235	23-Apr-1980		Sri Lanka	Athericidae	Atrichops	ASILO355-17		658[250n]		MN411119	AM0QN65
USNMENT01443236	01-Aug-1980		Italy	Athericidae	Atherix marginata	ASILO356-17		307[0n]		MG967860	AM0QN66
USNMENT01443237	12-Feb-1998		Chile	Athericidae	Dasyomma basale	ASILO357-17	BOLD:ADK9475	658[0n]		MG967889	AM0QN67
USNMENT00025793	19-May-1980		Israel	Vermileonidae	Vermileo vermileo	ASILO358-17		658[200n]		MN411056	AM0QH37
USNMENT00025955	26-Dec-1946		Lesotho	Vermileonidae	Lampromyia	ASILO359-17		463[200n]		MN411011	AM0QH38
USNMENT01443239	26-Oct-1988		Australia	Pelecorhynchidae	Pelecorhynchus fulvus	ASILO360-17		293[0n]		MG967953	AM0QN68
USNMENT01443240	12-Feb-1998		Chile	Pelecorhynchidae	Pelecorhynchus biguttatus	ASILO361-17		307[0n]		MG967800	AM0QN69
USNMENT00022724	09-Jun-1997		Mexico	Pelecorhynchidae	Glutops melanderi	ASILO362-17	BOLD:ADK9684	658[0n]		MG967982	AM0QH32
USNMENT01443241	13-Jan-1999	-10	New Zealand	Acroceridae	Apsona muscaria	ASILO363-17		539[89n]		MN411040	AM0QN70
USNMENT01443242	05-Feb-1981	-6	Chile	Acroceridae	Arrhynchus vittatus	ASILO364-17		0[n]			AM0QN71
USNMENT01443243	29-Jun-1965		United States	Acroceridae	Eulonchus smaragdinus	ASILO365-17	BOLD:ADR7017	658[0n]		MN411275	AM0QN72
USNMENT00995552	03-Jan-1989		Costa Rica	Acroceridae	Lasia colei	ASILO366-17		657[250n]		MN411296	AM0QR43
USNMENT01443244	28-Feb-1985	-7	Venezuela	Acroceridae	Ocnaea	ASILO367-17	BOLD:ADR7701	540[0n]		MN411282	AM0QN73
USNMENT01443245	30-Jun-2014	-29	Philippines	Acroceridae	Pterodontia	ASILO368-17		407[0n]		MG968134	AM0QN74
USNMENT01443246	05-Jun-2014	-15	United States	Acroceridae	Acrocera	ASILO369-17	BOLD:ADI0721	658[0n]		MG967797	AM0QN75
USNMENT01443247	26-Apr-1973		Japan	Acroceridae	Nipponcyrtus	ASILO370-17		463[202n]		MN411073	AM0QN76
USNMENT01443248	24-Jul-1988		United States	Acroceridae	Ogcodes dispar	ASILO371-17	BOLD:ADR2934	658[0n]		MN411178	AM0QN77
USNMENT01443249	03-Mar-1978	-1	South Africa	Acroceridae	Psilodera confusa	ASILO372-17		356[0n]		MG968137	AM0QN78
USNMENT01443250	05-Apr-2004		Dominican Republic	Acroceridae	Turbopsebius brunnipennis	ASILO373-17		407[0n]		MG968148	AM0QN79
USNMENT01443251	18-Dec-1986		New Zealand	Acroceridae	Helle	ASILO374-17		407[0n]		MG968183	AM0QN80
USNMENT01443252	25-Dec-1982	-7	Chile	Acroceridae	Megalybus pictus	ASILO375-17	BOLD:ADR6779	658[50n]		MN410985	AM0QN81
USNMENT01443253	31-Oct-2007		Bolivia	Acroceridae	Philopota	ASILO376-17	BOLD:ADR5192	658[2n]		MN411237	AM0QN82
USNMENT01443254	25-Sep-2004	-13	Chile	Acroceridae	Cyrtus	ASILO377-17	BOLD:ADK9080	658[0n]		MG967748	AM0QN83
USNMENT01371418	12-Nov-2007		Zambia	Nemestrinidae	Atriadops	ASILO378-17	BOLD:ADK8982	658[0n]		MG967805	AM0QR80
USNMENT01371422	01-Mar-1932		Thailand	Nemestrinidae	Hirmoneuropsis basalis	ASILO379-17		463[200n]		MN411264	AM0QR81
USNMENT01371429	13-Nov-1966		Nepal	Nemestrinidae	Hirmoneura	ASILO380-17	BOLD:ADR3772	658[90n]		MN411109	AM0QR82
USNMENT01371461	23-Jan-1998		Chile	Nemestrinidae	Hirmoneuropsis punctipennis	ASILO381-17	BOLD:ADK8996	658[0n]		MG967753	AM0QR83
USNMENT01371467	01-Mar-1932		Thailand	Nemestrinidae	Hirmoneura vitalisi	ASILO382-17		133[0n]			AM0QR84
USNMENT01371536	14-Dec-2011		Bolivia	Nemestrinidae	Hyrmophlaeba	ASILO383-17	BOLD:ADK8806	658[0n]		MG968091	AM0QR85
USNMENT01371552	17-Jun-1968		United States	Nemestrinidae	Neohirmoneura flavipes	ASILO384-17	BOLD:ADK9357	658[0n]		MG967991	AM0QR86
USNMENT01371571	22-Jun-1998		Russia	Nemestrinidae	Nemestrinus	ASILO385-17	BOLD:ADK9334	658[0n]		MG968022	AM0QR87
USNMENT01371576	06-Jan-1949	-2	South Africa	Nemestrinidae	Prosoeca atra	ASILO386-17		0[n]			AM0QR88
USNMENT01371591	25-Feb-1978	-4	South Africa	Nemestrinidae	Stenobasipteron wiedemanni	ASILO387-17		463[200n]		MN411096	AM0QR89
USNMENT01371675	16-Feb-1998		Chile	Nemestrinidae	Trichophthalma jaffueli	ASILO388-17		368[0n]		MG968046	AM0QR90
USNMENT01371856	21-May-1963	-2	Iran	Nemestrinidae	Fallenia fasciata	ASILO389-17	BOLD:ADR9796	658[89n]		MN411063	AM0QR91
USNMENT01371960	09-Jun-1999		Turkey	Nemestrinidae	Neorhynchocephalus tauscheri	ASILO390-17	BOLD:ADK9949	658[0n]		MG967796	AM0QR92
USNMENT01372096	12-Jul-1959		United States	Nemestrinidae	Trichopsidea clausa	ASILO391-17	BOLD:ADR2094	658[0n]		MN411171	AM0QR93
USNMENT01371375	05-May-1935		United States	Hilarimorphidae	Hilarimorpha reparta	ASILO392-17		0[n]			AM0QR79
USNMENT01443255	16-May-2001		United States	Therevidae	Acrosathe	ASILO393-17		307[0n]		MG968117	AM0QN84
USNMENT01443256	23-May-2001		United States	Therevidae	Ammonaios	ASILO394-17	BOLD:ADK9098	658[0n]		MG967781	AM0QN85
USNMENT01443257	26-Oct-1985	-4	Australia	Therevidae	Anabarhynchus annulatus	ASILO395-17		658[200n]		MN411123	AM0QN86
USNMENT01443258	12-Jan-1966		Venezuela	Therevidae	Apenniverpa venezuelensis	ASILO396-17		656[250n]		MN411092	AM0QN87
USNMENT01443259	16-Oct-1999		United States	Therevidae	Arenigena marcida	ASILO397-17	BOLD:ADK8415	625[0n]		MG968228	AM0QN88
USNMENT01443260	17-Dec-2005	-3	Peru	Therevidae	Ataenogera irwini	ASILO398-17	BOLD:ADK9319	658[0n]		MG968018	AM0QN89
USNMENT01443261	02-Sep-2000	-15	Bolivia	Therevidae	Brachylinga clausa	ASILO399-17	BOLD:ACS9815	658[0n]		MG967835	AM0QN90
USNMENT01443262	10-Mar-1972		Mexico	Therevidae	Breviperna placida	ASILO400-17	BOLD:ADK9798	658[0n]		MG968052	AM0QN91
USNMENT01443263	19-Aug-1980		United States	Therevidae	Chromolepida bella	ASILO401-17		658[200n]		MN411143	AM0QN92
USNMENT01443264	29-Jun-1986	-8	United States	Therevidae	Cerocatus scutellaris	ASILO402-17		307[0n]		MG968145	AM0QN93
USNMENT01443266	03-Nov-1964		Dominican Republic	Therevidae	Distostylus irwini	ASILO404-17		658[200n]		MN411024	AM0QN95
USNMENT01443267	23-Dec-1983	-5	New Zealand	Therevidae	Anabarhynchus micans	ASILO405-17		658[200n]		MN411198	AM0QN96
USNMENT01243856	11-May-1996		Israel	Therevidae	Efflatouniella aegyptiaca	ASILO406-17	BOLD:ADR8309	658[0n]		MN411201	AM0QR76
USNMENT01243857	04-May-1995		Anguilla	Therevidae	Elcaribe anguilla	ASILO407-17	BOLD:ADK9314	658[0n]		MG968088	AM0QR77
USNMENT01443269	20-May-1965		Egypt	Therevidae	Hoplosathe frauenfeldi	ASILO408-17		658[200n]		MN411058	AM0QN97
USNMENT01443270	19-May-1976		United States	Therevidae	Litolinga acuta	ASILO409-17		261[0n]		MG968249	AM0QN98
USNMENT01443271	07-Jul-1965		United States	Therevidae	Lysilinga aurantiaca	ASILO410-17		325[0n]		MN410998	AM0QN99
USNMENT01443272	30-Jun-1928	-29	New Zealand	Therevidae	Megathereva albopilosa	ASILO411-17		145[0n]			AM0QO00
USNMENT01443273	16-Dec-2002	-7	Madagascar	Therevidae	Microgephyra falx	ASILO412-17	BOLD:ADK8677	658[0n]		MG967981	AM0QO01
USNMENT01443274	30-Nov-1936	-3682	Argentina	Therevidae	Microthereva variventris	ASILO413-17		0[n]			AM0QO02
USNMENT01443275	14-May-2001		United States	Therevidae	Nebritus tanneri	ASILO414-17	BOLD:ADK9832	658[1n]		MG968182	AM0QO03
USNMENT01443276	10-Mar-1968	-3	South Africa	Therevidae	Neotabuda multisetosa	ASILO415-17		658[200n]		MN411291	AM0QO04
USNMENT01443277	05-Feb-1981	-6	Chile	Therevidae	Notiothereva albiventris	ASILO416-17		540[201n]	Yes		AM0QO05
USNMENT01443278	21-Aug-1995		United States	Therevidae	Ozodiceromyia nigrimana	ASILO417-17	BOLD:ADK9136	658[0n]		MG967882	AM0QO06
USNMENT01443279	03-Jan-1983	-24	Chile	Therevidae	Pachyrrhiza	ASILO418-17		658[139n]		MN411004	AM0QO07
USNMENT01443280	19-May-1968		United States	Therevidae	Pallicephala variegata	ASILO419-17	BOLD:ADR6553	658[89n]		MN411175	AM0QO08
USNMENT01443281	16-May-2001		United States	Therevidae	Pandivirilia	ASILO420-17	BOLD:ADK9881	658[0n]		MG967950	AM0QO09
USNMENT01443282	02-Sep-2000	-15	Bolivia	Therevidae	Penniverpa megaplax	ASILO421-17	BOLD:ADK9161	658[0n]		MG968010	AM0QO10
USNMENT01443283	31-Jan-1981	-8	Chile	Therevidae	Peralia hermanni	ASILO422-17		0[n]			AM0QO11
USNMENT01443284	16-May-2001		United States	Therevidae	Pherocera	ASILO423-17	BOLD:ADK8867	658[0n]		MG968161	AM0QO12
USNMENT01443285	10-Apr-1999	-3	Namibia	Therevidae	Phycus fulvus	ASILO424-17	BOLD:ADK8692	658[0n]		MG968151	AM0QO13
USNMENT01443286	17-Jun-1944		United States	Therevidae	Psilocephala vicina	ASILO425-17	BOLD:ADR7713	658[89n]		MN411169	AM0QO14
USNMENT01443287	28-May-1965		Iran	Therevidae	Salentia	ASILO426-17		130[0n]			AM0QO15
USNMENT01443288	24-Aug-1982		United States	Therevidae	Spiriverpa	ASILO427-17		658[200n]		MN411038	AM0QO16
USNMENT01443289	29-Jul-2003		United States	Therevidae	Thereva flavipilosa	ASILO428-17	BOLD:AAP6530	658[0n]		MG967778	AM0QO17
USNMENT01443290	08-Jun-2004	-7	Israel	Scenopinidae	Alloxytropus elias	ASILO429-17	BOLD:ADK9466	658[0n]		MG968011	AM0QO18
USNMENT01443291	30-Apr-1973	-29	United States	Scenopinidae	Belosta	ASILO430-17		0[n]			AM0QO19
USNMENT01443292	02-Jun-1982		United States	Scenopinidae	Brevitrichia addacifrons	ASILO431-17	BOLD:ADR6556	658[89n]		MN411252	AM0QO20
USNMENT01443293	26-Apr-1983	-2	Mexico	Scenopinidae	Caenotus tanyrhynchus	ASILO432-17		658[139n]		MN411032	AM0QO21
USNMENT01443294	26-Aug-1998	-1	Namibia	Scenopinidae	Cyrtosathe kirkspriggsi	ASILO433-17		658[380n]			AM0QO22
USNMENT01443295	21-Jun-1986	-6	United States	Scenopinidae	Metatrichia bulbosa	ASILO434-17	BOLD:ADR3080	658[89n]		MN411077	AM0QO23
USNMENT01443296	14-Jan-1984	-6	Australia	Scenopinidae	Neopseudatrichia	ASILO435-17		463[200n]		MN411292	AM0QO24
USNMENT01443297	31-Aug-1986	-30	Botswana	Scenopinidae	Propebrevitrichia serowensis	ASILO436-17		0[n]			AM0QO25
USNMENT01443298	25-Sep-1992		United States	Scenopinidae	Pseudatrichia	ASILO437-17	BOLD:AAP2656	658[89n]		MN411037	AM0QO26
USNMENT01443299	18-Nov-1952		United States	Scenopinidae	Pseudatrichia morlani	ASILO438-17		0[n]			AM0QO27
USNMENT01443300	17-Feb-2003	-1	Costa Rica	Scenopinidae	Scenopinidae	ASILO439-17	BOLD:ADK8980	658[0n]		MG968226	AM0QO28
USNMENT00823734	05-Jul-1967	-1	United States	Apystomyiidae	Apystomyia	ASILO440-17		325[50n]		MN411069	AM0QH52
USNMENT01443301	14-Apr-1982		United States	Oestridae	Gasterophilus intestinalis	ASILO441-17		430[0n]		MN411210	AM0QO29
USNMENT01443302	21-Mar-1980		Israel	Oestridae	Hypoderma	ASILO442-17		658[89n]	Yes		AM0QO30
USNMENT01443303	24-Mar-2012		United States	Oestridae	Cephenemyia phobifer	ASILO443-17	BOLD:ACD9279	658[0n]		MG968083	AM0QO31
USNMENT01443304	17-Dec-1968		New Zealand	Oestridae	Oestrus ovis	ASILO444-17	BOLD:ACG9905	658[89n]		MN411003	AM0QO32
USNMENT01443305	31-Jul-1935	-30	Macedonia	Oestridae	Rhinoestrus purpureus	ASILO445-17		658[200n]		MN411279	AM0QO33
USNMENT01443306	29-Aug-1989	-1	United States	Oestridae	Cuterebra austeni	ASILO446-17	BOLD:ADR4598	649[89n]		MN411300	AM0QO34
USNMENT01443307	25-Feb-2013		Bolivia	Oestridae	Dermatobia hominis	ASILO447-17	BOLD:ABU6601	658[0n]		MG968179	AM0QO35
USNMENT01443308	18-Jun-2000		Costa Rica	Calliphoridae	Bezzimyia bisecta	ASILO448-17	BOLD:ACT7504	658[0n]		MG967998	AM0QO36
USNMENT01443309	22-Jun-1998	-2	United States	Calliphoridae	Melanophora	ASILO449-17		206[0n]	Yes		AM0QO37
USNMENT01443310	24-Mar-1986	-2	Tunisia	Calliphoridae	Oplisa aterrima	ASILO450-17	BOLD:ADR5893	658[95n]		MN411005	AM0QO38
USNMENT01443311	07-Sep-1997		Switzerland	Calliphoridae	Paykullia maculata	ASILO451-17		307[0n]		MG967799	AM0QO39
USNMENT01443312	09-Sep-1997		Switzerland	Calliphoridae	Phyto melanocephala	ASILO452-17	BOLD:ACP7778	658[0n]		MG967968	AM0QO40
USNMENT01443313	26-Jun-1979		Switzerland	Calliphoridae	Rhinomorinia sarcophagina	ASILO453-17	BOLD:ACD9526	658[0n]		MN411182	AM0QO41
USNMENT01443314	09-Sep-1997		Switzerland	Calliphoridae	Stevenia deceptoria	ASILO454-17	BOLD:ACD9629	658[0n]		MG967915	AM0QO42
USNMENT01443315	05-Aug-1997		Switzerland	Calliphoridae	Tricogena rubricosa	ASILO455-17	BOLD:ACD2617	648[0n]		MG968209	AM0QO43
USNMENT01443316	18-Jul-1982		Israel	Calliphoridae	Tromodesia angustifrons	ASILO456-17	BOLD:ADR8782	658[0n]		MN410975	AM0QO44
USNMENT01443317	10-Nov-1971	-11	Iran	Sarcophagidae	Senotainia	ASILO457-17	BOLD:ACB4983	550[89n]		MN411284	AM0QO45
USNMENT00135087	30-Apr-1995	-2	Guyana	Sarcophagidae	Amobia	ASILO458-17	BOLD:AAV1090	658[0n]		MG968114	AM0QH43
USNMENT01443318	31-Jul-1984	-30	Iran	Sarcophagidae	Apodacra ctenoscelis	ASILO459-17	BOLD:ADK8423	658[0n]		MG967846	AM0QO46
USNMENT01443319	08-Nov-1970	-6	Sri Lanka	Sarcophagidae	Craticulina tabaniformis	ASILO460-17		658[200n]		MN411251	AM0QO47
USNMENT01443320	23-May-1981		Israel	Sarcophagidae	Dolichotachina marginella	ASILO461-17		270[0n]		MG967777	AM0QO48
USNMENT00191513	25-Apr-2002		United States	Sarcophagidae	Eumacronychia	ASILO462-17	BOLD:AAZ2157	658[0n]		MG968220	AM0QH47
USNMENT01443321	31-Jul-1954	-30	United States	Sarcophagidae	Euphyto nomiivora	ASILO463-17	BOLD:ADR6683	658[89n]		MN411273	AM0QO49
USNMENT01443322	27-May-1973		United States	Sarcophagidae	Gymnoprosopa inflaticornis	ASILO464-17		658[200n]		MN411261	AM0QO50
USNMENT01443323	08-Oct-1978		Senegal	Sarcophagidae	Taxigramma	ASILO465-17	BOLD:ACA4087	658[89n]		MN411208	AM0QO51
USNMENT01443324	10-Oct-1980		Sri Lanka	Sarcophagidae	Hoplacephala	ASILO466-17	BOLD:ADR7653	658[89n]		MN411019	AM0QO52
USNMENT01443325	22-Jun-1979		United States	Sarcophagidae	Macronychia aurata	ASILO467-17	BOLD:ABV1417	658[0n]		MN411043	AM0QO53
USNMENT01443326	31-Dec-1960	-365	Hungary	Sarcophagidae	Mesomelena mesomelaena	ASILO468-17		0[n]			AM0QO54
USNMENT01443327	31-Oct-1998	-30	Costa Rica	Sarcophagidae	Metopia polita	ASILO469-17	BOLD:AEF0193	407[0n]		MG968047	AM0QO55
USNMENT01443328	31-Aug-1983	-8	Papua New Guinea	Sarcophagidae	Miltogramma angustifrons	ASILO470-17		407[0n]		MG968049	AM0QO56
USNMENT01443329	26-Apr-1973		United States	Sarcophagidae	Oebalia aristalis	ASILO471-17		658[200n]		MN410986	AM0QO57
USNMENT01443330	07-Feb-1998		Chile	Sarcophagidae	Opsidia intonsa	ASILO472-17	BOLD:ADK9482	658[0n]		MG967772	AM0QO58
USNMENT01443331	01-Jun-1987		United States	Sarcophagidae	Phrosinella aurifacies	ASILO473-17	BOLD:ACI4197	658[0n]		MN410982	AM0QO59
USNMENT01443332	08-Oct-1977	-3	Sri Lanka	Sarcophagidae	Phylloteles rohdendorfi	ASILO474-17		658[200n]		MN411283	AM0QO60
USNMENT01443333	20-Aug-1983		Malaysia	Sarcophagidae	Protomiltogramma	ASILO475-17		407[0n]		MG968203	AM0QO61
USNMENT01443334	17-Mar-1986		Seychelles	Sarcophagidae	Pterella	ASILO476-17		368[0n]		MG967913	AM0QO62
USNMENT01443335	15-Apr-2006		United States	Sarcophagidae	Senotainia	ASILO477-17		658[0n]	Yes	MG967880	AM0QO63
USNMENT00191508	25-Apr-2002		United States	Sarcophagidae	Sphenometopa tergata	ASILO478-17	BOLD:AAG6909	658[0n]		MG967869	AM0QH46
USNMENT01443337	16-Aug-1968		Uzbekistan	Sarcophagidae	Taxigramma heteroneura	ASILO479-17	BOLD:AAP8789	658[0n]		MN411060	AM0QO64
USNMENT01443338	17-Jun-1993	-1	France	Sarcophagidae	Agria affinis	ASILO480-17	BOLD:AAC5699	658[0n]		MG967756	AM0QO65
USNMENT01443339	29-Jul-1984		Canada	Sarcophagidae	Brachicoma	ASILO481-17	BOLD:AAG2428	658[90n]		MN411145	AM0QO66
USNMENT01443340	25-Apr-1987		United States	Sarcophagidae	Erythrandra picipes	ASILO482-17	BOLD:ACV2986	658[0n]		MG968084	AM0QO67
USNMENT01443341	12-Jun-1952		Japan	Sarcophagidae	Goniophyto honshuensis	ASILO483-17		658[250n]		MN411263	AM0QO68
USNMENT01443342	24-Jan-1964		Ecuador	Sarcophagidae	Galapagomyia inoa	ASILO484-17	BOLD:ADR1970	658[89n]		MN411159	AM0QO69
USNMENT01443343	11-Sep-1987		Bosnia and Herzegovina	Sarcophagidae	Nyctia halterata	ASILO485-17		307[0n]		MG967914	AM0QO70
USNMENT01443344	18-May-1988	-11	Tunisia	Sarcophagidae	Sarcotachina aegyptiaca	ASILO486-17	BOLD:ADK9471	623[0n]		MG967843	AM0QO71
USNMENT01443345	07-Jul-2002		United States	Sarcophagidae	Toxonagria montanensis	ASILO487-17		407[0n]		MG967825	AM0QO72
USNMENT01443346	23-Aug-1990		Israel	Sarcophagidae	Wohlfahrtia	ASILO488-17	BOLD:ADK9894	658[0n]		MG967842	AM0QO73
USNMENT01443347	01-Feb-1928	-28	Egypt	Sarcophagidae	Wohlfahrtiodes	ASILO489-17		307[0n]		MG968000	AM0QO74
USNMENT01443348	29-Apr-2006		United States	Sarcophagidae	Argoravinia	ASILO490-17	BOLD:AAP1218	658[0n]		MG968125	AM0QO75
USNMENT00049318	16-Nov-1996		Chile	Sarcophagidae	Blaesoxipha quaesita	ASILO491-17	BOLD:ADK9594	658[0n]		MG967813	AM0QH40
USNMENT01443349	15-Apr-2006		United States	Sarcophagidae	Boettcheria cimbicis	ASILO492-17	BOLD:AAG6756	658[0n]		MG967960	AM0QO76
USNMENT01443350	15-Jun-1953		Panama	Calliphoridae	Cochliomyia	ASILO493-17		658[139n]		MN411108	AM0QO77
USNMENT01443351	07-Jan-1978		Ecuador	Sarcophagidae	Chrysagria andina	ASILO494-17		307[0n]		MG968111	AM0QO78
USNMENT01443352	18-May-1970		United States	Sarcophagidae	Dexosarcophaga cistudinis	ASILO495-17	BOLD:ADK9908	658[0n]		MG967779	AM0QO79
USNMENT01443353	25-Oct-1985		United States	Sarcophagidae	Comasarcophaga texana	ASILO496-17	BOLD:ADK8539	658[0n]		MG968180	AM0QO80
USNMENT01443354	06-Nov-1987	-2	Belize	Sarcophagidae	Dexosarcophaga	ASILO497-17		0[n]			AM0QO81
USNMENT01443355	31-May-1990		United States	Sarcophagidae	Fletcherimyia oreophilae	ASILO498-17	BOLD:ADL0018	658[0n]		MG967857	AM0QO82
USNMENT01443356	28-Mar-1963		Panama	Sarcophagidae	Dexosarcophaga jubilator	ASILO499-17	BOLD:ADR4387	658[89n]		MN411138	AM0QO83
USNMENT01443357	24-May-2001		United States	Sarcophagidae	Emblemasoma	ASILO500-17		407[0n]		MG967827	AM0QO84
USNMENT01443358	09-Feb-1984	-2	Trinidad and Tobago	Sarcophagidae	Engelimyia inops	ASILO501-17	BOLD:ABV3194	658[0n]		MG967966	AM0QO85
USNMENT01443359	18-Nov-1987		Bermuda	Sarcophagidae	Helicobia morionella	ASILO502-17		307[0n]		MG967983	AM0QO86
USNMENT01443360	06-Nov-1985		United States	Sarcophagidae	Lepidodexia rufitibia	ASILO503-17		407[0n]		MG967758	AM0QO87
USNMENT01443361	27-Jun-1987	-7	Bahamas	Sarcophagidae	Lepidodexia	ASILO504-17		307[0n]		MG967905	AM0QO88
USNMENT01443362	30-Aug-1967		Belize	Sarcophagidae	Oxyvinia	ASILO505-17		658[250n]		MN411183	AM0QO89
USNMENT01443363	26-May-1973		United States	Sarcophagidae	Lepidodexia rufocaudatata	ASILO506-17	BOLD:ABW3550	658[89n]		MN411147	AM0QO90
USNMENT01443364	24-Aug-2006		Dominican Republic	Sarcophagidae	Peckia	ASILO507-17	BOLD:ADL0008	658[0n]		MG967786	AM0QO91
USNMENT01443365	16-Jun-1996		United States	Sarcophagidae	Rafaelia ampulla	ASILO508-17	BOLD:ADK8880	658[0n]		MG967910	AM0QO92
USNMENT01443366	06-Aug-2005		United States	Sarcophagidae	Ravinia	ASILO509-17	BOLD:AAH7159	658[0n]		MG968186	AM0QO93
USNMENT01443367	22-Apr-1994		Trinidad and Tobago	Sarcophagidae	Retrocitomyia	ASILO510-17	BOLD:ADK8500	658[0n]		MG968252	AM0QO94
USNMENT01443368	12-Apr-2006		United States	Sarcophagidae	Peckia	ASILO511-17	BOLD:AAH7146	658[0n]		MG968003	AM0QO95
USNMENT00187434	20-Jun-2001		Costa Rica	Sarcophagidae	Sarcofahrtiopsis	ASILO512-17	BOLD:ADK9392	658[0n]		MG967985	AM0QH44
USNMENT01443369	19-May-2003		United States	Sarcophagidae	Spirobolomyia ohioensis	ASILO513-17	BOLD:ABY8296	658[0n]		MG967888	AM0QO96
USNMENT00091604	08-Feb-2000		United States	Sarcophagidae	Titanogrypa alata	ASILO514-17	BOLD:AAP1220	658[0n]		MN411150	AM0QH42
USNMENT01443370	18-Apr-1994	-2	Trinidad and Tobago	Sarcophagidae	Tricharaea	ASILO515-17		254[0n]		MG967955	AM0QO97
USNMENT01443371	07-Sep-1995		United States	Sarcophagidae	Tripanurga importuna	ASILO516-17	BOLD:ACC9908	658[0n]		MG968087	AM0QO98
USNMENT01443372	31-May-1952	-30	Bahamas	Sarcophagidae	Tulaeopoda inchoata	ASILO517-17	BOLD:ADR7605	658[89n]		MN411269	AM0QO99
USNMENT01443373	09-Jan-1968		Australia	Calliphoridae	Amenia leonina	ASILO518-17		307[0n]		MG967767	AM0QP00
USNMENT01443374	31-Jul-1983	-6	Papua New Guinea	Calliphoridae	Platytropesa auriceps	ASILO519-17	BOLD:ADL0001	579[0n]		MG967854	AM0QP01
USNMENT01443375	26-Jun-1980	-6	Taiwan	Calliphoridae	Silbomyia	ASILO520-17		658[251n]		MN411262	AM0QP02
USNMENT01443376	14-Jan-1981	-13	Indonesia	Calliphoridae	Stilbomyella nigrocostalis	ASILO521-17		0[n]			AM0QP03
USNMENT01443377	04-Jan-1957		Australia	Calliphoridae	Paramenia semiauriceps	ASILO522-17	BOLD:ADR1895	658[89n]		MN410977	AM0QP04
USNMENT01443378	30-Apr-1972	-29	Uganda	Calliphoridae	Ochromelinda thoracica	ASILO523-17		395[0n]		MG968238	AM0QP05
USNMENT01443379	06-Apr-1968	-3	Zimbabwe	Calliphoridae	Auchmeromyia bequaerti	ASILO524-17	BOLD:AAG6748	658[89n]		MN411260	AM0QP06
USNMENT01443380	19-May-1974		Netherlands	Calliphoridae	Bellardia viarum	ASILO525-17		307[0n]		MG967976	AM0QP07
USNMENT01443381	10-Feb-1978	-4	Nigeria	Calliphoridae	Bengalia gaillardi	ASILO526-17		307[0n]		MG968123	AM0QP08
USNMENT01443382	03-Apr-2001	-2	Bolivia	Calliphoridae	Blepharicnema splendens	ASILO527-17	BOLD:ABV0152	658[0n]		MG968224	AM0QP09
USNMENT01443383	16-Aug-2015		United States	Calliphoridae	Calliphora aldrichia	ASILO528-17	BOLD:ABZ4059	658[0n]		MG967864	AM0QP10
USNMENT01443384	11-Sep-1980	-1	Sri Lanka	Calliphoridae	Caiusa indica	ASILO529-17	BOLD:ACX0609	658[89n]		MN411248	AM0QP11
USNMENT01443385	16-Oct-1977		Pakistan	Calliphoridae	Catapicephala	ASILO530-17	BOLD:AAU6702	658[96n]		MN411025	AM0QP12
USNMENT01443386	11-Jan-1980		Kenya	Calliphoridae	Cordylobia anthropophaga	ASILO531-17	BOLD:ACK8959	658[0n]		MG967759	AM0QP13
USNMENT01443387	20-Sep-1984		United States	Calliphoridae	Cyanus elongatus	ASILO532-17		658[200n]		MN411289	AM0QP14
USNMENT01443388	28-Feb-1983	-27	Papua New Guinea	Calliphoridae	Euphumosia papua	ASILO533-17	BOLD:ADK9538	658[0n]		MG968007	AM0QP15
USNMENT01443389	11-Dec-1976	-5	United States	Calliphoridae	Dyscritomyia lucilioides	ASILO534-17		307[0n]		MG967770	AM0QP16
USNMENT01443390	25-Jun-1973	-3	Ghana	Calliphoridae	Hemigymnochaeta unicolor	ASILO535-17	BOLD:ADH2739	658[89n]		MN411253	AM0QP17
USNMENT01443391	26-Sep-1983		China	Calliphoridae	Hemipyrellia ligurriens	ASILO536-17	BOLD:AAE4423	658[89n]		MN411310	AM0QP18
USNMENT01443392	28-Apr-1980	-3	India	Calliphoridae	Hypopygiopsis tumrasvini	ASILO537-17		307[0n]		MG967926	AM0QP19
USNMENT01443393	29-May-1971		Russia	Calliphoridae	Melinda cognata	ASILO538-17		307[0n]		MG968240	AM0QP20
USNMENT01443394	01-Aug-1983	-11	Papua New Guinea	Calliphoridae	Onesia	ASILO539-17		307[0n]		MG968055	AM0QP21
USNMENT01443395	19-Aug-1965		Tajikistan	Calliphoridae	Onesiomima pamirica	ASILO540-17		269[0n]		MG967892	AM0QP22
USNMENT01443396	06-Apr-1968	-3	Zimbabwe	Calliphoridae	Pachychoeromyia praegrandis	ASILO541-17	BOLD:ACD6814	658[0n]		MN411258	AM0QP23
USNMENT01443397	17-Apr-1975		Japan	Calliphoridae	Melinda pusilla	ASILO542-17	BOLD:ACN1129	658[0n]		MG968016	AM0QP24
USNMENT01443398	09-Mar-1978		South Africa	Calliphoridae	Pericallimyia perlata	ASILO543-17		307[0n]		MG968126	AM0QP25
USNMENT01443399	06-May-1986	-5	Philippines	Calliphoridae	Phumosia abdominalis	ASILO544-17		658[201n]		MN411230	AM0QP26
USNMENT01443400	31-Jul-1985	-30	Indonesia	Calliphoridae	Polleniopsis toxopei	ASILO545-17		307[0n]		MG968036	AM0QP27
USNMENT01443401	23-Oct-1923		New Zealand	Calliphoridae	Ptilonesia auronotata	ASILO546-17		145[1n]			AM0QP28
USNMENT01443402	19-Apr-1981	-3	Sri Lanka	Calliphoridae	Tainanina pilisquama	ASILO547-17		307[0n]		MG967809	AM0QP29
USNMENT01443403	25-Oct-1969		Nigeria	Calliphoridae	Tricyclea fasciata	ASILO548-17	BOLD:ADT2561	658[0n]		MG967850	AM0QP30
USNMENT01443404	20-Jan-1970		New Zealand	Calliphoridae	Xenocalliphora hortona	ASILO549-17	BOLD:ADR5831	658[89n]		MN411173	AM0QP31
USNMENT01443405	28-Mar-1992		United Kingdom	Calliphoridae	Cochliomyia aldrichi	ASILO550-17	BOLD:AAD7771	658[96n]		MN411029	AM0QP32
USNMENT01443406	10-Nov-2003		Bolivia	Calliphoridae	Chloroprocta idioidea	ASILO551-17	BOLD:ABW7458	658[0n]		MG968193	AM0QP33
USNMENT01443407	04-Jun-2006		Nigeria	Calliphoridae	Chrysomya inclinata	ASILO552-17	BOLD:ACB1793	407[0n]		MG967957	AM0QP34
USNMENT01443408	29-Oct-2006		United States	Calliphoridae	Compsomyiops callipes	ASILO553-17	BOLD:AAR9929	658[0n]		MG967871	AM0QP35
USNMENT01443409	12-Feb-1996		Mexico	Calliphoridae	Hemilucilia semidiaphana	ASILO554-17		307[2n]		MG967757	AM0QP36
USNMENT01443410	20-Feb-1985	-10	Venezuela	Calliphoridae	Paralucilia adespota	ASILO555-17		307[0n]		MG968013	AM0QP37
USNMENT01443412	18-Mar-1984	-3	Venezuela	Mesembrinellidae	Mesembrinella randa	ASILO557-17	BOLD:ACD4352	658[0n]		MG968118	AM0QP38
USNMENT00090680	26-Aug-1999	-14	Ecuador	Mesembrinellidae	Mesembrinella batesi	ASILO559-17	BOLD:ADA3367	658[0n]		MN411026	AM0QH41
USNMENT01443414	07-Nov-2003		Bolivia	Mesembrinellidae	Mesembrinella	ASILO560-17		307[0n]	Yes	MG967837	AM0QP39
USNMENT01443415	03-Jun-1956		Panama	Mesembrinellidae	Souzalopesiella facialis	ASILO561-17		207[0n]		MN411242	AM0QP40
USNMENT01443416	09-Oct-1952		Japan	Polleniidae	Pollenia flava	ASILO562-17	BOLD:ADR3535	658[0n]		MN411225	AM0QP41
USNMENT01443417	12-May-1994	-2	United States	Polleniidae	Melanodexia	ASILO563-17	BOLD:ADK9028	658[0n]		MG967937	AM0QP42
USNMENT01443418	18-Jun-2003	-1	United States	Polleniidae	Pollenia	ASILO564-17	BOLD:AAH3035	658[0n]		MG968108	AM0QP43
USNMENT01443419	25-Jul-1929		China	Polleniidae	Xanthotryxus mongol	ASILO565-17		658[139n]		MN411217	AM0QP44
USNMENT01443420	19-Jun-2010		Dominican Republic	Calliphoridae	Glutoxys elegans	ASILO566-17	BOLD:ADK8513	658[0n]		MG968101	AM0QP45
USNMENT01443421	23-Jul-1984		Switzerland	Calliphoridae	Melanomya nana	ASILO567-17		307[0n]		MG968044	AM0QP46
USNMENT01443422	10-Jul-2006		Dominican Republic	Calliphoridae	Pseudopsodexia	ASILO568-17		362[0n]		MG967959	AM0QP47
USNMENT01443423	12-Jul-1979		Switzerland	Polleniidae	Morinia doronici	ASILO569-17	BOLD:ACD2457	658[89n]		MN411240	AM0QP48
USNMENT01443424	06-Sep-1983		Malaysia	Calliphoridae	Alikangiella rufithorax	ASILO570-17	BOLD:ADK9062	658[0n]		MG967831	AM0QP49
USNMENT01343390	28-Jul-1973		Sri Lanka	Calliphoridae	Borbororhinia bivittata	ASILO571-17	BOLD:ADR2252	658[0n]		MN411061	AM0QH71
USNMENT01343391	28-Apr-1980	-3	India	Calliphoridae	Chlororhinia exempta	ASILO572-17		267[0n]		MG967840	AM0QH72
USNMENT01343392	23-Sep-1976		Pakistan	Calliphoridae	Cosmina prasina	ASILO573-17		325[0n]		MN411297	AM0QH73
USNMENT01343393	25-Mar-1968	-1	South Africa	Calliphoridae	Eurhyncomyia diversicolor	ASILO574-17	BOLD:ADR1893	658[89n]		MN411268	AM0QH74
USNMENT01343394	27-Feb-1964	-6	Mozambique	Calliphoridae	Fainia albitarsis	ASILO575-17	BOLD:ACH0911	658[89n]		MN411166	AM0QH75
USNMENT01343395	26-Feb-1979		Sri Lanka	Calliphoridae	Idiella	ASILO576-17		307[0n]		MG968205	AM0QH76
USNMENT01343396	11-Oct-1965	-8	Philippines	Calliphoridae	Isomyia dotata	ASILO577-17	BOLD:ADR2524	658[89n]		MN411223	AM0QH77
USNMENT01343397	30-Sep-1956	-29	Liberia	Calliphoridae	Perisiella anchora	ASILO578-17		540[203n]		MN411239	AM0QH78
USNMENT01343398	18-Feb-1968	-4	South Africa	Calliphoridae	Stegosoma vinculatum	ASILO579-17	BOLD:ADL2398	658[0n]		MG968160	AM0QH79
USNMENT01343399	13-Oct-1985		Indonesia	Calliphoridae	Strongyloneura prolata	ASILO580-17	BOLD:ADL1607	658[0n]		MG967868	AM0QH80
USNMENT01343400	13-Sep-1983		Malaysia	Calliphoridae	Sumatria latifrons	ASILO581-17		205[0n]		MG967924	AM0QH81
USNMENT01343401	16-Feb-1979	-1	Sri Lanka	Calliphoridae	Thoracites abdominalis	ASILO582-17	BOLD:ADL0055	658[0n]		MG968089	AM0QH82
USNMENT01343402	01-Apr-1965	-4	Pakistan	Calliphoridae	Rhyncomya seguyi	ASILO583-17	BOLD:ADR9102	658[89n]		MN411167	AM0QH83
USNMENT01224271	31-Aug-1976	-15	Sri Lanka	Conopidae	Archiconops erythrocephalus	ASILO584-17		407[0n]		MG967780	AM0QR64
USNMENT01343403	31-Dec-1959	-364	Australia	Conopidae	Australoconops splendidus	ASILO585-17		540[289n]	Yes		AM0QH84
USNMENT01343404	31-Dec-1913	-364	Algeria	Conopidae	Leopoldius coronatus	ASILO586-17		540[89n]		MN411207	AM0QH85
USNMENT01343405	31-Dec-1912	-365	Montenegro	Conopidae	Melanosoma bicolor	ASILO587-17		540[89n]		MN411027	AM0QH86
USNMENT01343406	31-Dec-1982	-30	Argentina	Conopidae	Tropidomyia bimaculata	ASILO588-17		658[200n]		MN411249	AM0QH87
USNMENT01343407	26-Oct-1978		Philippines	Tachinidae	Chaetexorista javana	ASILO589-17	BOLD:ADL0961	658[0n]		MG968030	AM0QH88
USNMENT01343408	31-Dec-1960	-365	Netherlands	Tachinidae	Chetogena janitrix	ASILO590-17		120[0n]			AM0QH89
USNMENT01343409	10-Oct-1931		Indonesia	Tachinidae	Eozenillia psychidarum	ASILO591-17		133[0n]			AM0QH90
USNMENT01343410	01-Jun-1999	-6	United States	Tachinidae	Gueriniopsis setipes	ASILO592-17	BOLD:AAG2154	658[0n]		MG967817	AM0QH91
USNMENT01343411	23-Jul-1944		China	Tachinidae	Neophryxe psychidis	ASILO593-17		658[250n]		MN411002	AM0QH92
USNMENT01343412	09-Oct-1942		Uruguay	Tachinidae	Chetogena	ASILO594-17	BOLD:ADR4028	657[95n]		MN411044	AM0QH93
USNMENT01343414	28-Feb-1984	-1	Jamaica	Tachinidae	Chetogena tessellata	ASILO595-17	BOLD:ADL1943	658[0n]		MG968006	AM0QH95
USNMENT01343413	02-Apr-1968		United States	Tachinidae	Celatoria diabroticae	ASILO596-17	BOLD:AAI3772	407[0n]		MG968133	AM0QH94
USNMENT01343415	22-Mar-1995		United States	Tachinidae	Chaetonodexodes vanderwulpi	ASILO597-17		307[0n]		MG967999	AM0QH96
USNMENT01343416	18-Jul-1987		United States	Tachinidae	Erynniopsis antennata	ASILO598-17	BOLD:ACP4860	658[0n]		MG968198	AM0QH97
USNMENT01343417	08-Jul-1990		United States	Tachinidae	Euhalidaya	ASILO599-17	BOLD:ADL1995	658[0n]		MG967964	AM0QH98
USNMENT01343418	19-Sep-1991	-37	United States	Tachinidae	Meigenielloides cinereus	ASILO600-17	BOLD:ACJ1072	658[0n]		MG968116	AM0QH99
USNMENT01343419	04-May-1971		United States	Tachinidae	Miamimyia cincta	ASILO601-17	BOLD:ADL0822	658[0n]		MG967897	AM0QI00
USNMENT01343420	27-Jun-1978		United States	Tachinidae	Euthelyconychia xylota	ASILO602-17	BOLD:ADH6075	658[0n]		MG968248	AM0QI01
USNMENT01343421	31-Jul-1968	-15	United States	Tachinidae	Oxynops anthracinus	ASILO603-17		133[0n]			AM0QI02
USNMENT01343422	18-Jun-1971		United States	Tachinidae	Phasmophaga americana	ASILO604-17		307[0n]		MG968231	AM0QI03
USNMENT01343423	09-Jun-1979		United States	Tachinidae	Phyllophilopsis nitens	ASILO605-17	BOLD:ACW5870	658[0n]		MG967945	AM0QI04
USNMENT01343424	03-Jul-1965		United States	Tachinidae	Picconia derisa	ASILO606-17		657[139n]		MN411162	AM0QI05
USNMENT01343425	07-Jul-1971		United States	Tachinidae	Prodegeeria pammelaena	ASILO607-17		407[0n]		MG967909	AM0QI06
USNMENT01343426	15-Jul-1965		Costa Rica	Tachinidae	Leptostylum	ASILO608-17		540[89n]		MN411068	AM0QI07
USNMENT01343427	30-Apr-1978	-29	Peru	Tachinidae	Conactia	ASILO609-17		463[200n]	Yes		AM0QI08
USNMENT01343428	30-Nov-1976	-29	Peru	Tachinidae	Incamyia cuzcensis	ASILO610-17	BOLD:ADE2272	603[0n]		MG967922	AM0QI09
USNMENT01343429	01-Dec-1978		Guatemala	Tachinidae	Lydinolydella rasilis	ASILO611-17		307[0n]		MG967862	AM0QI10
USNMENT01343430	14-Feb-1943		Uruguay	Tachinidae	Lydellothelaira	ASILO612-17	BOLD:ADS8409	658[95n]		MN411301	AM0QI11
USNMENT01343431	22-May-1926		Guatemala	Tachinidae	Neominthopsis	ASILO613-17		540[200n]	Yes		AM0QI12
USNMENT01343432	30-Sep-1972	-29	Ecuador	Tachinidae	Ollachactia mucronata	ASILO614-17	BOLD:ADS2408	407[0n]		MG967761	AM0QI13
USNMENT01343433	31-Jul-1926	-30	Peru	Tachinidae	Tettigoniophaga	ASILO615-17		132[2n]			AM0QI14
USNMENT01343434	31-May-1966	-30	India	Tachinidae	Eophyllophila elegans	ASILO616-17		658[200n]		MN410997	AM0QI15
USNMENT01343435	08-Aug-1997		Switzerland	Tachinidae	Ligeria angusticornis	ASILO617-17	BOLD:ACR2122	658[0n]		MG968177	AM0QI16
USNMENT01343436	24-Jul-1929		Croatia	Tachinidae	Lomachantha parra	ASILO618-17		658[200n]		MN411098	AM0QI17
USNMENT01343437	31-Oct-1965	-9	Philippines	Tachinidae	Urodexia penicillum	ASILO619-17		658[200n]		MN411202	AM0QI18
USNMENT01343438	15-Jun-1979		Portugal	Tachinidae	Smidtia atriventris	ASILO620-17		144[1n]	Yes		AM0QI19
USNMENT01343439	30-Apr-2009		United States	Tachinidae	Acantholespesia comstocki	ASILO621-17	BOLD:ADL2089	658[0n]		MG968255	AM0QI20
USNMENT01343440	26-Jun-1966		United States	Tachinidae	Buquetia obscura	ASILO622-17		407[0n]		MG967806	AM0QI21
USNMENT01343441	27-Feb-1970		Colombia	Tachinidae	Eulobomyia neotropica	ASILO623-17	BOLD:AAI4989	407[0n]		MG967861	AM0QI22
USNMENT01343442	17-Jun-1969		United States	Tachinidae	Carcelia languida	ASILO624-17		658[200n]		MN411227	AM0QI23
USNMENT01343443	11-May-1973		United States	Tachinidae	Prospherysa pulverea	ASILO625-17		307[0n]		MG967763	AM0QI24
USNMENT01343444	06-Jun-1966		United States	Tachinidae	Phebellia erecta	ASILO626-17	BOLD:AEB2419	658[0n]		MG967908	AM0QI25
USNMENT01343445	01-Jun-1971		United States	Tachinidae	Townsendiellomyia nidicola	ASILO627-17		407[0n]		MG967792	AM0QI26
USNMENT01343446	16-Oct-1975		Colombia	Tachinidae	Chaetophorocera andina	ASILO628-17		307[0n]		MG967961	AM0QI27
USNMENT01343447	16-May-1943		Tajikistan	Tachinidae	Amphicestonia dispar	ASILO629-17		540[200n]		MN411307	AM0QI28
USNMENT01343448	07-Feb-1968	-6	Kenya	Tachinidae	Chlorolydella	ASILO630-17	BOLD:ADR7128	658[0n]		MN411067	AM0QI29
USNMENT01343449	10-Jul-1974		Ghana	Tachinidae	Descampsina sesamiae	ASILO631-17		407[0n]		MG967856	AM0QI30
USNMENT01343450	01-Feb-1979		Sri Lanka	Tachinidae	Kuwanimyia appendiculata	ASILO632-17	BOLD:ACI0874	658[89n]		MN410994	AM0QI31
USNMENT01343451	18-May-1928		Serbia	Tachinidae	Ptesiomyia alacris	ASILO633-17		325[50n]		MN411095	AM0QI32
USNMENT01343452	31-Jan-1968	-4	Kenya	Tachinidae	Thelairosoma	ASILO634-17	BOLD:ADR9963	658[89n]		MN411125	AM0QI33
USNMENT01343453	04-May-1957		Germany	Tachinidae	Pexopsis aprica	ASILO635-17	BOLD:ADU2736	658[89n]		MN410988	AM0QI34
USNMENT01343454	16-Sep-1966		Venezuela	Tachinidae	Blepharipa	ASILO636-17		307[0n]		MG968212	AM0QI35
USNMENT01343455	04-Feb-1972		Peru	Tachinidae	Azygobothria aurea	ASILO637-17					AM0QI36
USNMENT01343456	31-May-1963	-30	India	Tachinidae	Dolichocolon	ASILO638-17	BOLD:ADR3677	658[95n]		MN411047	AM0QI37
USNMENT01343457	25-Sep-2009		India	Tachinidae	Drino atropivora	ASILO639-17	BOLD:AAZ0823	658[0n]		MG968019	AM0QI38
USNMENT01343458	18-Dec-1956		Australia	Tachinidae	Tritaxys	ASILO640-17	BOLD:ABV1674	658[89n]		MN411214	AM0QI39
USNMENT01343459	01-Dec-1944		Australia	Tachinidae	Ugimeigenia	ASILO641-17	BOLD:ADR4754	658[89n]		MN410990	AM0QI40
USNMENT01343460	31-Dec-1960	-365	Germany	Tachinidae	Erythrocera nigripes	ASILO642-17		658[95n]	Yes		AM0QI41
USNMENT01343461	25-Jun-1993		France	Tachinidae	Eurysthaea scutellaris	ASILO643-17	BOLD:ACM5356	658[0n]		MG967812	AM0QI42
USNMENT01343462	30-Jul-1976		Switzerland	Tachinidae	Gaedia connexa	ASILO644-17	BOLD:ADR3660	658[0n]		MN411254	AM0QI43
USNMENT01343463	31-Dec-1960	-365	Austria	Tachinidae	Masistylum arcuatum	ASILO645-17		540[200n]	Yes		AM0QI44
USNMENT01343464	29-Jul-1950	-9	Egypt	Tachinidae	Thelyconychia solivaga	ASILO646-17	BOLD:ACA4258	657[89n]		MN411190	AM0QI45
USNMENT01343465	31-Dec-1922	-729	Bolivia	Tachinidae	Hyphantrophaga virilis	ASILO647-17		133[1n]			AM0QI46
USNMENT01343466	31-Dec-1976	-30	Mexico	Tachinidae	Carcelia languida	ASILO648-17	BOLD:ACI9136	658[0n]		MG967884	AM0QI47
USNMENT01343467	28-Feb-1964	-27	India	Tachinidae	Thecocarcelia oculata	ASILO649-17		658[200n]		MN411235	AM0QI48
USNMENT01343468	13-Oct-1977		Colombia	Tachinidae	Houghia aurata	ASILO650-17	BOLD:ADR6886	658[89n]		MN411234	AM0QI49
USNMENT01343469	23-Jun-1973		United States	Tachinidae	Houghia setinervis	ASILO651-17	BOLD:AAP4821	407[0n]		MG967988	AM0QI50
USNMENT01343470	25-Jun-1976		Switzerland	Tachinidae	Paratryphera barbatula	ASILO652-17	BOLD:ADR6560	658[89n]		MN410987	AM0QI51
USNMENT01343471	31-May-1914	-30	Japan	Tachinidae	Phorocerosoma postulans	ASILO653-17		145[0n]			AM0QI52
USNMENT01343472	01-Jan-1972		United States	Tachinidae	Pseudochaeta pyralidis	ASILO654-17		407[0n]		MG968095	AM0QI53
USNMENT01343473	27-Jun-1971		United States	Tachinidae	Pseudochaeta perdecora	ASILO655-17	BOLD:ACA5268	407[0n]		MG968103	AM0QI54
USNMENT01343474	30-Jun-1986	-29	Venezuela	Tachinidae	Argyrochaetona	ASILO656-17	BOLD:ADL2250	658[0n]		MG968038	AM0QI55
USNMENT01343475	15-Feb-1950		Puerto Rico	Tachinidae	Argyrophylax albincisus	ASILO657-17		658[50n]	Yes		AM0QI56
USNMENT01343476	05-Feb-1979	-7	Chile	Tachinidae	Chaetocnephalia americana	ASILO658-17	BOLD:ADE1059	658[0n]		MG967848	AM0QI57
USNMENT01343477	27-May-1979		United States	Tachinidae	Chaetocrania antennalis	ASILO659-17	BOLD:ADR9622	658[0n]		MN411054	AM0QI58
USNMENT01343478	24-Nov-1981	-1	Chile	Tachinidae	Chaetocraniopsis	ASILO660-17		307[0n]		MG967996	AM0QI59
USNMENT01343479	21-Jun-1911		Peru	Tachinidae	Cnephalodes pollinosus	ASILO661-17		658[89n]	Yes		AM0QI60
USNMENT01343480	03-Aug-1970		United States	Tachinidae	Distichona kansensis	ASILO662-17	BOLD:ADL0666	658[0n]		MG968021	AM0QI61
USNMENT01343481	04-Jan-1957		South Africa	Tachinidae	Dolichocnephalia	ASILO663-17		407[0n]		MG968040	AM0QI62
USNMENT01343482	31-Aug-1922	-30	United States	Tachinidae	Eucnephalia gonoides	ASILO664-17		657[250n]		MN411070	AM0QI63
USNMENT01343483	31-Jan-1966	-30	India	Tachinidae	Goniophthalmus	ASILO665-17		307[0n]		MG967844	AM0QI64
USNMENT01345485	10-Aug-1955		Philippines	Tachinidae	Pseudogonia rufifrons	ASILO666-17		658[200n]		MN411244	AM0QI66
USNMENT01345486	06-Jul-1953		Puerto Rico	Tachinidae	Ricosia setigena	ASILO667-17		658[200n]		MN411243	AM0QI67
USNMENT01345487	08-Jul-1959		United States	Tachinidae	Chaetogaedia analis	ASILO668-17	BOLD:AAN6243	407[0n]		MG967919	AM0QI68
USNMENT01345488	14-Jul-1968		Mexico	Tachinidae	Gaediopsis lugubris	ASILO669-17	BOLD:AAI5686	658[89n]		MN411045	AM0QI69
USNMENT01345489	17-Aug-2007		United States	Tachinidae	Gaediopsis setosa	ASILO670-17	BOLD:ACE6951	658[0n]		MG967876	AM0QI70
USNMENT01345490	23-May-1978		United States	Tachinidae	Hesperomyia petiolata	ASILO671-17		307[0n]		MG968164	AM0QI71
USNMENT01345491	06-Jan-1957		El Salvador	Tachinidae	Protogoniops ocellaris	ASILO672-17		658[250n]		MN411176	AM0QI72
USNMENT01345492	17-Nov-1982		United States	Tachinidae	Atacta brasiliensis	ASILO673-17	BOLD:AAC5189	658[0n]		MG967967	AM0QI73
USNMENT01345494	15-Jun-1954		El Salvador	Tachinidae	Leschenaultia	ASILO675-17	BOLD:ACE4529	658[0n]		MG967920	AM0QI75
USNMENT01345495	02-Oct-1970		Honduras	Tachinidae	Leschenaultia	ASILO676-17	BOLD:ADR3256	658[0n]		MN411086	AM0QI76
USNMENT01345496	26-Jul-1915		Paraguay	Tachinidae	Proparachaeta paraguayensis	ASILO677-17		658[380n]			AM0QI77
USNMENT01345497	07-May-1940		Argentina	Tachinidae	Acaulona costata	ASILO678-17		658[200n]		MN411113	AM0QI78
USNMENT01345498	16-Nov-1954		Peru	Tachinidae	Cylindrophasia simillima	ASILO679-17	BOLD:AAF4017	658[2n]		MG967911	AM0QI79
USNMENT01345499	17-Nov-1991	-12	Costa Rica	Tachinidae	Homogenia latipennis	ASILO680-17		267[0n]		MG967782	AM0QI80
USNMENT01345500	17-Aug-1995	-5	Costa Rica	Tachinidae	Brasilomyia	ASILO681-17	BOLD:ABZ5634	658[0n]		MG967804	AM0QI81
USNMENT01345501	10-Mar-1968	-3	South Africa	Tachinidae	Bogosia antinorii	ASILO682-17		307[0n]		MG967997	AM0QI82
USNMENT01345502	15-Jun-1967		United States	Tachinidae	Opesia atrata	ASILO683-17	BOLD:ADF4648	658[0n]		MG968197	AM0QI83
USNMENT01345503	20-Apr-1968	-7	Kenya	Tachinidae	Catharosia alutacea	ASILO684-17		407[0n]		MG967906	AM0QI84
USNMENT01345504	03-Aug-1991		Switzerland	Tachinidae	Litophasia hyalipennis	ASILO685-17	BOLD:ACP3769	407[0n]		MG968005	AM0QI85
USNMENT01345505	09-Apr-1971		United States	Tachinidae	Besseria atra	ASILO686-17	BOLD:ABX9109	658[0n]		MG967821	AM0QI86
USNMENT01345507	19-Oct-1944		United States	Tachinidae	Cylindromyia signatipennis	ASILO688-17	BOLD:ACJ9461	658[89n]		MN411114	AM0QI88
USNMENT01345508	17-May-1965		United States	Tachinidae	Epigrimyia illinoensis	ASILO689-17	BOLD:AAG2328	407[0n]		MG968077	AM0QI89
USNMENT01345509	15-Aug-1978		United States	Tachinidae	Hemyda aurata	ASILO690-17	BOLD:AAG6872	658[0n]		MG967794	AM0QI90
USNMENT01345510	11-Nov-1991	-2	Costa Rica	Tachinidae	Penthosia satanica	ASILO691-17	BOLD:ADR6758	658[1n]		MN411110	AM0QI91
USNMENT01345511	17-Nov-1991	-2	Costa Rica	Tachinidae	Polistiopsis mima	ASILO692-17		407[0n]		MG967992	AM0QI92
USNMENT01345512	14-Sep-1959		United States	Tachinidae	Strongygaster didyma	ASILO693-17		463[200n]		MN411188	AM0QI93
USNMENT01345513	20-Aug-1977	-2	United States	Tachinidae	Strongygaster robusta	ASILO694-17		658[200n]		MN411304	AM0QI94
USNMENT01345514	17-Aug-1967		Venezuela	Tachinidae	Rondania	ASILO695-17		658[287n]		MN411204	AM0QI95
USNMENT01345515	16-Aug-1997		Switzerland	Tachinidae	Triarthria setipennis	ASILO696-17	BOLD:ADK0727	658[1n]		MG968189	AM0QI96
USNMENT01345516	05-Feb-1959		Peru	Tachinidae	Chlorohystricia	ASILO697-17	BOLD:ADL2066	658[0n]		MG968138	AM0QI97
USNMENT01345517	24-Jun-1983		United States	Tachinidae	Chromatocera setigena	ASILO698-17	BOLD:AAO8078	407[0n]		MG967962	AM0QI98
USNMENT01345518	20-Jul-1985		United States	Tachinidae	Dichocera dichoceroides	ASILO699-17	BOLD:ADL1357	658[0n]		MG967801	AM0QI99
USNMENT01345519	13-Sep-1983		Ecuador	Tachinidae	Dolichostoma	ASILO700-17	BOLD:ADL0826	658[0n]		MG968188	AM0QJ00
USNMENT01345520	28-Nov-1940		Chile	Tachinidae	Ernestiopsis erigonopsidis	ASILO701-17		658[200n]		MN411277	AM0QJ01
USNMENT01345521	31-Jan-1944	-30	Mexico	Tachinidae	Eucheirophaga lugubris	ASILO702-17		658[250n]		MN411256	AM0QJ02
USNMENT01345522	02-Jul-1988		United States	Tachinidae	Mactomyia fracida	ASILO703-17	BOLD:ADL2463	658[0n]		MG967865	AM0QJ03
USNMENT01345523	19-Jun-1960		United States	Tachinidae	Lypha invasor	ASILO704-17		658[200n]		MN411071	AM0QJ04
USNMENT01345524	30-Nov-1976	-29	Peru	Tachinidae	Andicesa	ASILO705-17	BOLD:ADL1102	658[0n]		MG967851	AM0QJ05
USNMENT01345525	27-Nov-1951		Chile	Tachinidae	Xanthopelta scutellaris	ASILO706-17		325[50n]		MN411196	AM0QJ06
USNMENT01345526	01-Feb-1957		El Salvador	Tachinidae	Calohystricia	ASILO707-17		658[89n]	Yes		AM0QJ07
USNMENT01345527	25-Sep-1965	-20	United States	Tachinidae	Macromya crocata	ASILO708-17	BOLD:AAJ1531	407[0n]		MG968169	AM0QJ08
USNMENT01345528	31-Jan-1924	-30	United States	Tachinidae	Chlorotachina froggatti	ASILO709-17		145[0n]			AM0QJ09
USNMENT01345529	31-Aug-1963		Japan	Tachinidae	Janthinomyia elegans	ASILO710-17		540[200n]	Yes		AM0QJ10
USNMENT01345530	31-Dec-1960	-365	Germany	Tachinidae	Panzeria truncata	ASILO711-17		145[1n]			AM0QJ11
USNMENT01345531	19-Feb-1998		Chile	Tachinidae	Clastoneura brevicornis	ASILO712-17		658[200n]		MN411124	AM0QJ12
USNMENT01345532	22-May-1961		United States	Tachinidae	Graphogaster nuda	ASILO713-17		307[0n]		MG967765	AM0QJ13
USNMENT01345533	01-Jul-1994		France	Tachinidae	Heraultia albipennis	ASILO714-17	BOLD:ADL2161	658[0n]		MG968181	AM0QJ14
USNMENT01345534	22-Apr-1967		United States	Tachinidae	Crocinosoma cornuale	ASILO715-17	BOLD:ADR8039	658[89n]		MN411051	AM0QJ15
USNMENT01345535	25-Sep-1965	-20	United States	Tachinidae	Phantasiomyia	ASILO716-17		307[0n]		MG967990	AM0QJ16
USNMENT01345536	29-May-1983		Italy	Tachinidae	Bithia modesta	ASILO717-17		532[0n]		MG968012	AM0QJ17
USNMENT01345537	06-Jun-1981		Israel	Tachinidae	Fischeria bicolor	ASILO718-17		658[200n]		MN411081	AM0QJ18
USNMENT01345538	31-Mar-1976	-30	Fiji	Tachinidae	Leskiini_gen minuta	ASILO719-17			Yes		AM0QJ19
USNMENT01345539	29-Apr-1968	-6	Uganda	Tachinidae	Trichoformosomyia	ASILO720-17		658[200n]		MN411246	AM0QJ20
USNMENT01345540	25-Jan-1957		El Salvador	Tachinidae	Beskioleskia busckii	ASILO721-17		658[200n]		MN411066	AM0QJ21
USNMENT01345541	12-Oct-1926		Argentina	Tachinidae	Geneodes grisescens	ASILO722-17			Yes		AM0QJ22
USNMENT01345542	30-Jun-1976	-29	Bolivia	Tachinidae	Genea australis	ASILO723-17	BOLD:ADL3681	658[0n]		MN411033	AM0QJ23
USNMENT01345543	23-Feb-1956		Panama	Tachinidae	Leskia	ASILO724-17	BOLD:AAI1379	658[89n]		MN411078	AM0QJ24
USNMENT01345544	29-Apr-1956		Panama	Tachinidae	Parthenoleskia parkei	ASILO725-17	BOLD:AEJ4870	658[89n]		MN411084	AM0QJ25
USNMENT01345545	17-Jan-1979		Chile	Tachinidae	Spathipalpus philippii	ASILO726-17	BOLD:ADE2088	658[89n]		MN411090	AM0QJ26
USNMENT01345546	23-Jul-1955		El Salvador	Tachinidae	Uruleskia	ASILO727-17		658[200n]		MN411236	AM0QJ27
USNMENT01345547	31-Dec-1936	-30	Paraguay	Tachinidae	Trochiloleskia flava	ASILO728-17		0[n]			AM0QJ28
USNMENT01345548	06-Jun-1976	-1	Venezuela	Tachinidae	Borgmeiermyia rozeni	ASILO729-17	BOLD:ADR3062	658[89n]		MN411015	AM0QJ29
USNMENT01345549	16-Mar-1966		Chile	Tachinidae	Phytomyptera evanescens	ASILO730-17	BOLD:ADV4328	658[0n]		MN411295	AM0QJ30
USNMENT01345550	21-Jun-1979		United States	Tachinidae	Neaera leucoptera	ASILO731-17		407[0n]		MG967934	AM0QJ31
USNMENT01345551	26-Oct-1952		Peru	Tachinidae	Andinomyia cruciata	ASILO732-17		658[250n]		MN411311	AM0QJ32
USNMENT01345552	29-Apr-1968	-6	Uganda	Tachinidae	Dejeania bombylans	ASILO733-17	BOLD:ACY6195	658[0n]		MG968247	AM0QJ33
USNMENT01345553	31-Jul-1991	-30	Costa Rica	Tachinidae	Dejeaniops	ASILO734-17	BOLD:ADL1400	658[0n]		MG967887	AM0QJ34
USNMENT01345554	13-Jan-1959		Colombia	Tachinidae	Eulasiopalpus	ASILO735-17		658[200n]		MN411313	AM0QJ35
USNMENT01345555	31-Jul-1982	-16	Costa Rica	Tachinidae	Fabriciopsis	ASILO736-17	BOLD:AAI2104	658[0n]		MG968241	AM0QJ36
USNMENT01345556	31-Jul-1946	-30	United States	Tachinidae	Paradejeania rutilioides	ASILO737-17		407[0n]		MG968219	AM0QJ37
USNMENT01345557	31-Oct-1989	-11	Venezuela	Tachinidae	Cryptopalpus ornatus	ASILO738-17	BOLD:ADL1288	658[0n]		MG968246	AM0QJ38
USNMENT01345558	22-Feb-1949		Bolivia	Tachinidae	Echinopyrrhosia alpina	ASILO739-17	BOLD:ABV1664	658[89n]		MN411132	AM0QJ39
USNMENT01345559	21-Aug-1969		Colombia	Tachinidae	Epalpodes	ASILO740-17		658[89n]	Yes		AM0QJ40
USNMENT01345561	15-May-1985		Colombia	Tachinidae	Quadratosoma	ASILO742-17	BOLD:ADL1960	658[0n]		MG968104	AM0QJ41
USNMENT01345562	13-Oct-1976		Chile	Tachinidae	Saundersiops cruciatus	ASILO743-17	BOLD:ADL1777	658[0n]		MG968243	AM0QJ42
USNMENT01345563	06-Aug-1977	-4	United States	Tachinidae	Xanthoepalpus bicolor	ASILO744-17	BOLD:AAZ4955	658[0n]		MG967932	AM0QJ43
USNMENT01345564	31-Dec-1937	-30	Paraguay	Tachinidae	Xanthozona melanopyga	ASILO745-17		407[0n]		MG967836	AM0QJ44
USNMENT01345565	30-Aug-1974		United States	Tachinidae	Oestrophasia calva	ASILO746-17	BOLD:ACA5014	658[89n]		MN411112	AM0QJ45
USNMENT01345566	25-Jun-1972		United States	Tachinidae	Oestrophasia signiferum	ASILO747-17	BOLD:ACZ2843	658[0n]		MG967927	AM0QJ46
USNMENT01345567	16-Mar-1978	-1	South Africa	Tachinidae	Aulacephala maculithorax	ASILO748-17	BOLD:ADR6479	658[89n]		MN411137	AM0QJ47
USNMENT01345568	19-Jul-1939		United States	Tachinidae	Megapariopsis	ASILO749-17	BOLD:ABW2513	362[0n]		MG968015	AM0QJ48
USNMENT01345569	21-Jan-1979	-2	Chile	Tachinidae	Psecacera	ASILO750-17		407[0n]	Yes	MG967867	AM0QJ49
USNMENT01345570	06-Feb-1970		New Zealand	Tachinidae	Protohystricia	ASILO751-17	BOLD:ADR4484	658[0n]		MN410981	AM0QJ50
USNMENT01345571	06-Feb-1970		New Zealand	Tachinidae	Gracilicera	ASILO752-17	BOLD:ADR6966	658[89n]		MN411157	AM0QJ51
USNMENT01345572	21-Oct-1966		New Zealand	Tachinidae	Bothrophora lupina	ASILO753-17		259[0n]		MG967993	AM0QJ52
USNMENT01345573	13-Nov-1940		Chile	Tachinidae	Trichodischia soror	ASILO754-17	BOLD:ACN3073	658[0n]		MN411200	AM0QJ53
USNMENT01345574	13-Apr-1972		Venezuela	Tachinidae	Medinophyto dilecta	ASILO755-17		658[95n]	Yes		AM0QJ54
USNMENT01345575	31-Jul-1967	-60	Colombia	Tachinidae	Neomintho celeris	ASILO756-17	BOLD:ACT8338	407[0n]		MG967793	AM0QJ55
USNMENT01345576	25-Jun-1970		United States	Tachinidae	Neomintho celeris	ASILO757-17	BOLD:ACT8338	658[95n]		MN411127	AM0QJ56
USNMENT01345577	12-Apr-1956		Panama	Tachinidae	Euthelaira	ASILO758-17	BOLD:ADR5210	658[0n]		MN411050	AM0QJ57
USNMENT01345578	28-Jun-1980		United States	Tachinidae	Microchaetina valida	ASILO759-17		307[0n]		MG968032	AM0QJ58
USNMENT01345579	03-Dec-1966		Chile	Tachinidae	Myiodexia deserticola	ASILO760-17	BOLD:ADR7745	658[0n]		MN411134	AM0QJ59
USNMENT01345580	26-Jul-1952		Canada	Tachinidae	Ateloglossa marginalis	ASILO761-17	BOLD:AAG2138	658[0n]		MG968185	AM0QJ60
USNMENT01345581	11-May-1973		United States	Tachinidae	Prosenoides flavipes	ASILO762-17		263[0n]		MG968184	AM0QJ61
USNMENT01345582	16-Jul-1955		El Salvador	Tachinidae	Ptilodexia anthracina	ASILO763-17	BOLD:ADL1980	658[0n]		MG968225	AM0QJ62
USNMENT01345583	26-Aug-1959		Mexico	Tachinidae	Echinodexia pseudohystricia	ASILO764-17		201[0n]		MG968100	AM0QJ63
USNMENT01345584	04-Sep-1965		Peru	Tachinidae	Leptodexia	ASILO765-17		540[200n]		MN411064	AM0QJ64
USNMENT01345585	01-Mar-1969		Puerto Rico	Tachinidae	Prorhynchops	ASILO766-17		658[200n]		MN411102	AM0QJ65
USNMENT01345586	11-Jan-1956		El Salvador	Tachinidae	Tropidodexia	ASILO767-17		407[1n]		MG967816	AM0QJ66
USNMENT01345587	06-Aug-1983		Malaysia	Tachinidae	Philippodexia	ASILO768-17	BOLD:ADL1999	658[0n]		MG968035	AM0QJ67
USNMENT01345588	15-Feb-1957		Australia	Tachinidae	Senostoma setiventre	ASILO769-17		407[0n]		MG968068	AM0QJ68
USNMENT01345589	11-Jul-1995		Turkey	Tachinidae	Zeuxia	ASILO770-17	BOLD:ACP8849	658[0n]		MG967881	AM0QJ69
USNMENT01345590	08-Jul-1979		United States	Tachinidae	Opsotheresia bigelowi	ASILO771-17	BOLD:ADL2385	658[0n]		MG968166	AM0QJ70
USNMENT01345591	21-Feb-1931		Australia	Tachinidae	Amphibolia vidua	ASILO772-17	BOLD:ADR5478	658[89n]		MN411168	AM0QJ71
USNMENT01345592	09-Mar-1960		Australia	Tachinidae	Chetogaster violacea	ASILO773-17		367[0n]		MG968024	AM0QJ72
USNMENT01345593	24-Jul-1983	-12	Papua New Guinea	Tachinidae	Formosia	ASILO774-17	BOLD:ADL0416	658[0n]		MG967972	AM0QJ73
USNMENT01345594	04-Nov-1958		Australia	Tachinidae	Prodiaphania georgei	ASILO775-17		658[200n]		MN411148	AM0QJ74
USNMENT01345595	07-Dec-1978		Australia	Tachinidae	Rutilia splendida	ASILO776-17		407[0n]	Yes		AM0QJ75
USNMENT01345596	04-Aug-1976		United States	Tachinidae	Goniochaeta plagioides	ASILO777-17	BOLD:ADR9526	658[89n]		MN411129	AM0QJ76
USNMENT01345597	29-Apr-1968	-6	Uganda	Tachinidae	Hyleorus	ASILO778-17		407[0n]		MG968056	AM0QJ77
USNMENT01345598	08-Apr-1981	-2	Venezuela	Tachinidae	Voria	ASILO779-17		463[0n]		MN411130	AM0QJ78
USNMENT01345599	20-Jan-1945		Uruguay	Tachinidae	Actinoplagia koehleri	ASILO780-17		657[270n]		MN411302	AM0QJ79
USNMENT01345600	05-Jul-1983		United States	Tachinidae	Chaetoplagia atripennis	ASILO781-17	BOLD:ADL0773	611[0n]		MG968070	AM0QJ80
USNMENT01345601	25-Dec-1981	-2	Chile	Tachinidae	Opsophagus	ASILO782-17		307[0n]		MG968025	AM0QJ81
USNMENT01345602	31-Mar-1965	-10	Dominican Republic	Tachinidae	Paedarium	ASILO783-17		550[139n]		MN411185	AM0QJ82
USNMENT01345603	24-Jun-1981		United States	Tachinidae	Plagiomima	ASILO784-17		407[0n]	Yes		AM0QJ83
USNMENT01345604	21-Mar-1972		United States	Tachinidae	Uclesia	ASILO785-17	BOLD:ADR8840	658[95n]		MN411221	AM0QJ84
USNMENT01345605	25-Jan-1998		Chile	Tachinidae	Phaeodema mystacina	ASILO786-17	BOLD:ADE2174	407[0n]		MG967987	AM0QJ85
USNMENT01345606	19-Sep-1988		Peru	Tachinidae	Euantha aucta	ASILO787-17		407[0n]		MG967938	AM0QJ86
USNMENT01345607	23-Aug-1965		Peru	Tachinidae	Thelairodes paradoxicus	ASILO788-17		540[200n]	Yes		AM0QJ87
USNMENT01345608	11-Sep-1980	-1	Sri Lanka	Tachinidae	Torocca fasciata	ASILO789-17	BOLD:ADL2056	658[0n]		MG968067	AM0QJ88
USNMENT01345609	11-May-1975		Ecuador	Tachinidae	Xanthodexia	ASILO790-17	BOLD:AAK0123	658[0n]		MG968168	AM0QJ89
USNMENT01345610	11-Jul-1999		United States	Tachinidae	Phasiops flavus	ASILO791-17	BOLD:ADL1098	658[0n]		MG968149	AM0QJ90
USNMENT01345611	05-Feb-1957		Panama	Tachinidae	Icelia triquetra	ASILO792-17					AM0QJ91
USNMENT01345612	22-Mar-1969		Puerto Rico	Tachinidae	Tromodesiana thomae	ASILO793-17	BOLD:ADR8783	658[89n]		MN411165	AM0QJ92
USNMENT01345613	31-Jul-1967	-30	Panama	Tachinidae	Trichodura recta	ASILO794-17		307[0n]		MG968195	AM0QJ93
USNMENT01345614	27-Jun-1937		Costa Rica	Tachinidae	Trichodura	ASILO795-17	BOLD:ADR8983	657[0n]		MN411309	AM0QJ94
USNMENT01345615	21-May-1958		Nicaragua	Tachinidae	Neosolieria	ASILO796-17	BOLD:ADR2782	658[89n]		MN411226	AM0QJ95
USNMENT01345616	05-May-1968	-4	Uganda	Muscidae	Afromydaea	ASILO797-17		307[0n]		MG968075	AM0QJ96
USNMENT01345617	08-Apr-1986	-1	Seychelles	Muscidae	Alluaudinella bivittata	ASILO798-17		658[0n]	Yes		AM0QJ97
USNMENT01345618	05-May-1968	-4	Uganda	Muscidae	Anaphalantus longicornis	ASILO799-17	BOLD:ADO9514	658[90n]		MN411216	AM0QJ98
USNMENT01345619	18-Sep-1972		Japan	Muscidae	Gymnodia nigrogrisea	ASILO800-17	BOLD:ACA0215	658[89n]		MN411121	AM0QJ99
USNMENT01345620	29-Apr-1968	-6	Uganda	Muscidae	Camptotarsopoda	ASILO801-17	BOLD:ADO8679	658[89n]		MN411007	AM0QK00
USNMENT01345621	09-Dec-1953		Colombia	Muscidae	Morellia trichops	ASILO802-17	BOLD:ADH5766	658[0n]		MN410980	AM0QK01
USNMENT01345622	18-Nov-1976		United States	Muscidae	Potamia	ASILO803-17		658[0n]	Yes		AM0QK02
USNMENT01345623	20-Apr-1968	-7	Kenya	Muscidae	Dimorphia spp.	ASILO804-17	BOLD:ADP4315	658[89n]		MN411120	AM0QK03
USNMENT01345624	31-May-1980		Israel	Muscidae	Dasyphora cyanella	ASILO805-17		658[200n]		MN411299	AM0QK04
USNMENT01345625	16-Jul-1955		United States	Muscidae	Dasyphora cyanicolor	ASILO806-17		540[200n]		MN411008	AM0QK05
USNMENT01345626	21-Oct-1961		Malaysia	Muscidae	Fraserella altivolans	ASILO807-17		430[1n]		MN410996	AM0QK06
USNMENT01345627	05-May-1968	-4	Uganda	Muscidae	Hennigmyia	ASILO808-17	BOLD:ADO2938	658[89n]		MN411218	AM0QK07
USNMENT01345628	21-Mar-1968	-14	New Zealand	Muscidae	Limnohelina	ASILO809-17	BOLD:ADL2333	658[0n]		MG968080	AM0QK08
USNMENT01345629	13-Jul-1957	-10	United States	Muscidae	Lispoides aequifrons	ASILO810-17		0[n]			AM0QK09
USNMENT01345630	01-May-1973		Japan	Muscidae	Neohydrotaea multisetosa	ASILO811-17	BOLD:ADL0442	658[0n]		MG968107	AM0QK10
USNMENT01345631	03-Mar-1979	-2	Sri Lanka	Muscidae	Mitroplatia albisquama	ASILO812-17					AM0QK11
USNMENT01345632	21-Aug-1983		Papua New Guinea	Muscidae	Myiophaea spissa	ASILO813-17		407[0n]		MG968253	AM0QK12
USNMENT01345633	23-Jul-1972		South Africa	Muscidae	Ochromusca trifaria	ASILO814-17		550[139n]		MN411193	AM0QK13
USNMENT01345634	10-Oct-1972		United States	Muscidae	Pachyceramyia cordyluroides	ASILO815-17	BOLD:ADL2407	658[0n]		MG968176	AM0QK14
USNMENT01345635	15-Jan-1966	-6	Chile	Muscidae	Palpibracus pilosus	ASILO816-17		0[n]			AM0QK15
USNMENT01345636	29-Nov-1961		New Zealand	Muscidae	Paralimnophora depressa	ASILO817-17		325[0n]		MN411128	AM0QK16
USNMENT01345637	07-Sep-1983		Malaysia	Muscidae	Parvisquama	ASILO818-17		307[0n]		MG967965	AM0QK17
USNMENT01345638	17-Apr-1980		India	Muscidae	Passeromyia heterochaeta	ASILO819-17	BOLD:ACR7907	658[0n]		MN410989	AM0QK18
USNMENT01345639	11-May-1957		United States	Muscidae	Pentacricia aldrichii	ASILO820-17		658[251n]		MN411163	AM0QK19
USNMENT01345640	05-Sep-1970		United States	Muscidae	Potamia scabra	ASILO821-17		244[0n]		MG967855	AM0QK20
USNMENT01345641	17-Jan-1957		Australia	Muscidae	Prohardyia carinata	ASILO822-17		244[0n]		MN411106	AM0QK21
USNMENT01345642	18-Jan-1968	-5	Kenya	Muscidae	Pseudohelina	ASILO823-17		407[0n]	Yes		AM0QK22
USNMENT01345643	17-Jul-1952		Panama	Muscidae	Pseudoptilolepis fulvapoda	ASILO824-17		0[n]			AM0QK23
USNMENT01345644	21-Nov-1970	-5	Chile	Muscidae	Helina violescens	ASILO825-17		407[0n]	Yes		AM0QK24
USNMENT01345645	28-Feb-1970	-27	South Africa	Muscidae	Rhinomusca dutoiti	ASILO826-17		251[0n]		MG967847	AM0QK25
USNMENT01345646	29-Apr-1980	-4	India	Muscidae	Dasyphora	ASILO827-17					AM0QK26
USNMENT01345647	24-Jun-1980	-1	Romania	Muscidae	Spanochaeta dorsalis	ASILO828-17		658[139n]		MN411179	AM0QK27
USNMENT01345648	09-Dec-1955		Colombia	Muscidae	Syllimnophora atrovottata	ASILO829-17		429[0n]		MN411085	AM0QK28
USNMENT01345649	22-Jul-1967		United States	Muscidae	Tetramerinx unica	ASILO830-17	BOLD:ACG4475	658[0n]		MN411030	AM0QK29
USNMENT01096618	25-Feb-2000	-7	Kenya	Glossinidae	Glossina	ASILO831-17	BOLD:ACK8643	658[0n]		MG968194	AM0QH66
USNMENT01345650	12-Apr-2006		United States	Anthomyiidae	Pegomya	ASILO832-17	BOLD:AAN5497	658[0n]		MG967878	AM0QK30
USNMENT01345651	27-Jul-1960	-10	United States	Fanniidae	Piezura graminicola	ASILO833-17	BOLD:AAV4272	658[89n]		MN411170	AM0QK31
USNMENT01345652	06-Jul-1952		United States	Scathophagidae	Allomyella frigida	ASILO834-17		658[200n]		MN411177	AM0QK32
USNMENT01345653	25-Apr-1991	-16	United States	Scathophagidae	Bucephalina	ASILO835-17	BOLD:ADC6068	658[0n]		MG968144	AM0QK33
USNMENT01345654	14-Aug-1952		United States	Scathophagidae	Trichopalpus	ASILO836-17					AM0QK34
USNMENT01345655	22-Apr-1955		United States	Scathophagidae	Cleigastra apicalis	ASILO837-17		658[269n]		MN411131	AM0QK35
USNMENT01345656	23-Jul-1961		United States	Scathophagidae	Hexamitocera	ASILO838-17		658[139n]		MN411238	AM0QK36
USNMENT01345657	13-Aug-1948		United States	Scathophagidae	Neochirosia	ASILO839-17		540[287n]			AM0QK37
USNMENT01345658	06-Jul-1952		United States	Scathophagidae	Pleurochaetella simplicipes	ASILO840-17		407[0n]		MG968122	AM0QK38
USNMENT01345659	20-Jul-1962		United States	Scathophagidae	Trichopalpus nigribasis	ASILO841-17	BOLD:ACO2260	658[89n]		MN411288	AM0QK39
USNMENT01345660	30-Jul-1953		United States	Scathophagidae	Trichopalpus palpalis	ASILO842-17		658[250n]		MN410974	AM0QK40
USNMENT01345661	09-Jul-1955		United States	Anthomyiidae	Lasiomma collini	ASILO843-17		325[50n]		MN411155	AM0QK41
USNMENT01345662	10-Sep-1980	-5	United States	Anthomyiidae	Boreophorbia hirtipes	ASILO844-17	BOLD:AAG2448	407[0n]		MG967946	AM0QK42
USNMENT01345663	07-Dec-1955		Colombia	Anthomyiidae	Calythea crenata	ASILO845-17		325[50n]		MN411023	AM0QK43
USNMENT01345664	13-Jan-1966	-4	Chile	Anthomyiidae	Myopella appendiculata	ASILO846-17	BOLD:ADL2285	658[0n]		MG968200	AM0QK44
USNMENT01345665	08-Oct-1995		United States	Tachinidae	Xanthophyto	ASILO847-17	BOLD:ADL0172	658[0n]		MG967814	AM0QK45
USNMENT01345666	12-Oct-1963		United States	Tachinidae	Gnadochaeta oregonensis	ASILO848-17		658[200n]		MN411039	AM0QK46
USNMENT01345667	08-Apr-1960		United States	Tachinidae	Linnaemya comta	ASILO849-17	BOLD:AAN6462	407[0n]		MG968023	AM0QK47
USNMENT01345668	01-Aug-1963		United States	Tachinidae	Ateloglossa	ASILO850-17	BOLD:ADL0191	606[0n]		MG968074	AM0QK48
USNMENT01345669	04-May-1965	-2	United States	Tachinidae	Hyphantrophaga scolex	ASILO851-17	BOLD:ADL0957	658[0n]		MG968208	AM0QK49
USNMENT01345670	07-Sep-1959		United States	Tachinidae	Phasia chilensis	ASILO852-17		307[0n]		MG968150	AM0QK50
USNMENT01345671	16-Sep-1957		United States	Tachinidae	Spallanzania hesperidarum	ASILO853-17		325[0n]		MN411271	AM0QK51
USNMENT01345672	28-Aug-1976		United States	Calliphoridae	Melanophora roralis	ASILO854-17		145[0n]			AM0QK52
USNMENT01345673	28-Jul-1962		United States	Tachinidae	Anisia optata	ASILO855-17		325[0n]		MN411186	AM0QK53
USNMENT01343484	09-Jul-1966		United States	Tachinidae	Eloceria	ASILO856-17		0[n]			AM0QI65
USNMENT01345674	16-Sep-1961		United States	Tachinidae	Zaira sordicolor	ASILO857-17	BOLD:ABZ0691	658[89n]		MN411184	AM0QK54
USNMENT01345675	01-Aug-1960		Canada	Tachinidae	Tachinidae	ASILO858-17		407[0n]	Yes		AM0QK55
USNMENT01345676	27-Sep-1969		Canada	Tachinidae	Mochlosoma	ASILO859-17		307[0n]	Yes		AM0QK56
USNMENT01345677	14-Jun-1996		Canada	Tachinidae	Smidtia fumiferanae	ASILO860-17	BOLD:AAB5914	624[0n]		MG967989	AM0QK57
USNMENT01345678	24-Sep-1959		United States	Tachinidae	Strongygaster	ASILO861-17	BOLD:ADL2812	658[0n]		MN411028	AM0QK58
USNMENT01345679	28-Apr-1963		Mexico	Tachinidae	Allophorocera occidentalis	ASILO862-17	BOLD:ACX1174	658[89n]		MN411215	AM0QK59
USNMENT01345680	11-Aug-1984		Switzerland	Tachinidae	Aphria longilingua	ASILO863-17	BOLD:AAG2126	627[0n]		MG967769	AM0QK60
USNMENT01345681	02-Aug-1984		Switzerland	Tachinidae	Pseudoperichaeta nigrolineata	ASILO864-17	BOLD:AAX6857	658[0n]		MG967875	AM0QK61
USNMENT01345682	22-Mar-1970		United States	Tachinidae	Metopomuscopteryx	ASILO865-17		407[0n]		MG967943	AM0QK62
USNMENT01345683	23-Jun-1971		United States	Sciomyzidae	Atrichomelina pubera	ASILO866-17	BOLD:ADP1676	658[95n]		MN411154	AM0QK63
USNMENT01345684	30-Jan-1978	-3	Chile	Sciomyzidae	Calliscia callisceles	ASILO867-17		325[0n]		MN410984	AM0QK64
USNMENT01345685	24-Apr-1973		Iran	Sciomyzidae	Colobaea punctata	ASILO868-17	BOLD:ADP0014	658[96n]		MN411191	AM0QK65
USNMENT01345686	24-Sep-2004		Canada	Sciomyzidae	Dictyacium firmum	ASILO869-17	BOLD:ACD6005	658[0n]		MG968020	AM0QK66
USNMENT01345687	24-Mar-2001		Bolivia	Sciomyzidae	Retellia claropunctata	ASILO870-17	BOLD:ADL2212	658[0n]		MG967845	AM0QK67
USNMENT01345688	22-Jul-2010		United States	Sciomyzidae	Pherbellia parallela	ASILO871-17		307[0n]		MG968162	AM0QK68
USNMENT01345689	31-Oct-1983		Kenya	Sciomyzidae	Ethiolimnia platalea	ASILO872-17		0[n]			AM0QK69
USNMENT01345690	27-Jan-1952		Chile	Sciomyzidae	Eutrichomelina fulvipennis	ASILO873-17		325[50n]		MN411021	AM0QK70
USNMENT01083664	17-Apr-2014		United States	Sciomyzidae	Hoplodictya spinicornis	ASILO874-17	BOLD:ADL1123	595[0n]		MG967838	AM0QH62
USNMENT00027455	11-Jan-2004		New Zealand	Sciomyzidae	Neolimnia sigma	ASILO875-17		307[0n]		MG968130	AM0QH39
USNMENT01345691	03-Feb-1978	-2	Chile	Sciomyzidae	Parectinocera inaequalis	ASILO876-17		407[0n]		MG967921	AM0QK71
USNMENT01345692	20-Jun-1973	-1	United Kingdom	Sciomyzidae	Pelidnoptera fuscipennis	ASILO877-17	BOLD:ACE0838	658[0n]		MN411013	AM0QK72
USNMENT01345693	08-Jul-1964	-1	Argentina	Sciomyzidae	Perilimnia albifacies	ASILO878-17		407[0n]		MG968093	AM0QK73
USNMENT00199848	11-Jun-2003		Costa Rica	Sciomyzidae	Protodictya nubilipennis	ASILO879-17		658[269n]		MN411290	AM0QH48
USNMENT01345694	08-Sep-1963	-1	United Kingdom	Sciomyzidae	Salticella fasciata	ASILO880-17	BOLD:ADP2597	658[95n]		MN411153	AM0QK74
USNMENT01345695	12-Jan-1978		Ecuador	Sciomyzidae	Sepedomerus macropus	ASILO881-17		307[0n]		MG968222	AM0QK75
USNMENT01345696	20-Nov-1987	-1	Honduras	Sciomyzidae	Sepedonea guatemalana	ASILO882-17	BOLD:ADP2776	550[0n]		MN411298	AM0QK76
USNMENT01345697	03-Jul-1964	-2	Chile	Sciomyzidae	Shannonia meridionalis	ASILO883-17		550[89n]		MN411144	AM0QK77
USNMENT01345698	11-Sep-1985		China	Sciomyzidae	Steyskalina picta	ASILO884-17		0[n]			AM0QK78
USNMENT01345699	06-Jul-1999	-1	France	Sciomyzidae	Tetanura pallidiventris	ASILO885-17		325[50n]		MN411053	AM0QK79
USNMENT01345700	03-Jul-1964	-2	Chile	Sciomyzidae	Tetanoceroides bisetosus	ASILO886-17		325[0n]		MN411099	AM0QK80
USNMENT01345701	09-Jun-1977		Ecuador	Sciomyzidae	Thecomyia lateralis	ASILO887-17		538[89n]		MN411272	AM0QK81
USNMENT01088468	06-Mar-2005		Kenya	Asilidae	Euscelidia procula	ASILO888-17	BOLD:ADK9514	658[0n]		MG967788	AM0QH64
USNMENT00890189	13-Jun-1980	-6	Hungary	Asilidae	Leptogaster cylindrica	ASILO889-17	BOLD:ACB5185	658[89n]		MN411149	AM0QH60
USNMENT01224955	24-Aug-1964	-10	Switzerland	Asilidae	Leptogaster cylindrica	ASILO890-17	BOLD:ACB5185	658[89n]		MN411031	AM0QH68
USNMENT01096533	02-Jan-1999	-6	Kenya	Asilidae	Damalis	ASILO891-17		307[0n]		MG967755	AM0QH65
USNMENT01345702	27-Apr-1980		Sri Lanka	Asilidae	Emphysomera nigra	ASILO892-17		432[89n]		MN411146	AM0QK82
USNMENT01345703	25-Feb-1979	-1	Sri Lanka	Asilidae	Ommatius kempi	ASILO893-17	BOLD:ADP4424	658[50n]		MN411189	AM0QK83
USNMENT01345704	16-Aug-1972	-3	Sri Lanka	Asilidae	Ommatius jairajpurii	ASILO894-17		550[89n]		MN411140	AM0QK84
USNMENT01345705	30-Nov-1973	-29	Australia	Asilidae	Ommatius excurrens	ASILO895-17		550[89n]		MN411104	AM0QK85
USNMENT01088418	20-Nov-1999	-7	Kenya	Asilidae	Pegesimallus	ASILO896-17	BOLD:ADL2130	658[0n]		MG967916	AM0QH63
USNMENT01345706	05-Jun-1987		United States	Asilidae	Andrenosoma fulvicaudum	ASILO897-17	BOLD:ADK8736	407[0n]		MG968234	AM0QK86
USNMENT01345707	16-Aug-2006		Dominican Republic	Asilidae	Atomosia jagua	ASILO898-17	BOLD:ADL1174	407[0n]		MG968204	AM0QK87
USNMENT01345708	23-Jul-2006		United States	Asilidae	Laphria canis	ASILO899-17	BOLD:AAH2304	656[0n]		MG967768	AM0QK88
USNMENT01345709	07-Jun-2004	-6	United States	Asilidae	Laphria divisor	ASILO900-17	BOLD:AAH2327	658[0n]		MN411041	AM0QK89
USNMENT01345710	20-Jun-2001		United States	Asilidae	Laphria flavicollis	ASILO901-17	BOLD:AAI1265	407[0n]		MG968206	AM0QK90
USNMENT01345711	24-Nov-1981		Mexico	Asilidae	Stenopogon elizabethae	ASILO902-17		430[1n]		MN410978	AM0QK91
USNMENT01345712	31-May-1947	-30	India	Asilidae	Microstylum nigricuada	ASILO903-17		244[0n]		MN411062	AM0QK92
USNMENT00870721	02-May-2008		United States	Asilidae	Scleropogon duncani	ASILO904-17		307[0n]		MG967978	AM0QH54
USNMENT01345713	14-Jul-1989		United States	Asilidae	Efferia aestuans	ASILO905-17	BOLD:AAH2306	658[0n]		MN411103	AM0QK93
USNMENT01345714	28-Jun-1981		United States	Asilidae	Efferia albibarbis	ASILO906-17	BOLD:ADP1244	658[89n]		MN411212	AM0QK94
USNMENT01345715	30-Aug-1985	-2	United States	Asilidae	Megaphorus clausicellus	ASILO907-17	BOLD:ADO7246	658[89n]		MN411014	AM0QK95
USNMENT01345716	24-Jun-2010	-10	United States	Asilidae	Mallophora orcina	ASILO908-17	BOLD:ADK8760	658[0n]		MG967839	AM0QK96
USNMENT01345717	12-Jul-2002		United States	Asilidae	Megaphorus	ASILO909-17	BOLD:AAX3125	658[0n]		MN411187	AM0QK97
USNMENT01345718	16-Aug-1986		United States	Asilidae	Megaphorus pulchrus	ASILO910-17	BOLD:ADK8501	407[0n]		MG967895	AM0QK98
USNMENT01345719	06-Jul-2006	-5	United States	Asilidae	Neoitamus	ASILO911-17		307[0n]		MG967933	AM0QK99
USNMENT01088189	02-Jan-1999		Kenya	Asilidae	Neolophonotus	ASILO912-17	BOLD:ACK8533	658[0n]		MG968014	AM0QR45
USNMENT01345720	25-Feb-1968	-1	South Africa	Asilidae	Neolophonotus	ASILO913-17		658[89n]	Yes	MN411232	AM0QL00
USNMENT01345721	30-Apr-1964	-89	Mozambique	Asilidae	Neolophonotus	ASILO914-17	BOLD:ADP3388	656[89n]		MN411076	AM0QL01
USNMENT01345722	24-Aug-2006		Dominican Republic	Asilidae	Proctacanthus dominicana	ASILO915-17	BOLD:ADK8600	658[0n]		MG967776	AM0QL02
USNMENT01345723	08-Aug-2006		Dominican Republic	Asilidae	Proctacanthus darlingtoni	ASILO916-17	BOLD:ADL1277	658[0n]		MG967973	AM0QL03
USNMENT01345724	29-Jun-1970		United States	Asilidae	Promachus bastardii	ASILO917-17		540[89n]		MN411089	AM0QL04
USNMENT01345725	01-May-1937		Madagascar	Asilidae	Promachus cothurnatus	ASILO918-17		0[n]			AM0QL05
USNMENT01345726	01-Jul-1982		Mexico	Asilidae	Promachus giganteus	ASILO919-17	BOLD:ADO8977	658[89n]		MN410991	AM0QL06
USNMENT01345727	09-May-1962		Turkey	Asilidae	Promachus leoninus	ASILO920-17		540[89n]		MN411012	AM0QL07
USNMENT01384140	06-Aug-1977	-2	Mexico	Asilidae	Heteropogon dorothyae	ASILO921-17	BOLD:ADP4075	658[89n]		MN411000	AM0QL31
USNMENT01345728	03-May-1972		United States	Asilidae	Nicocles utahensis	ASILO922-17	BOLD:ADO9025	658[50n]		MN411072	AM0QL08
USNMENT00876435	29-Apr-1968	-6	Uganda	Asilidae	Euscelidia procula	ASILO923-17	BOLD:ADK9514	658[89n]		MN411001	AM0QH58
USNMENT00876468	31-Aug-1983	-5	Greece	Asilidae	Euscelidia pallasii	ASILO924-17		658[139n]		MN411075	AM0QH59
USNMENT00876093	08-Jun-2002		Germany	Asilidae	Leptogaster cylindrica	ASILO925-17	BOLD:ACB5185	407[0n]		MG967822	AM0QH55
USNMENT01205539	29-Jun-2002		United States	Asilidae	Leptogaster flavipes	ASILO926-17	BOLD:ADI9443	658[0n]		MG968210	AM0QH67
USNMENT01242881	31-Jan-1990	-11	Madagascar	Asilidae	Damalis	ASILO927-17	BOLD:ADP1870	658[89n]		MN411126	AM0QH69
USNMENT01345730	05-Nov-1977	-3	Sri Lanka	Asilidae	Emphysomera nigra	ASILO928-17	BOLD:ADL0364	658[0n]		MG968190	AM0QL10
USNMENT00876261	18-Mar-1984		Cameroon	Asilidae	Pegesimallus banana	ASILO929-17		430[0n]		MN411181	AM0QH56
USNMENT01345729	29-Apr-1968	-6	Uganda	Asilidae	Pegesimallus	ASILO930-17		325[0n]		MN411034	AM0QL09
USNMENT01345731	30-Jun-1987	-1063	United States	Asilidae	Andrenosoma fulvicaudum	ASILO931-17	BOLD:ADK8736	658[0n]		MG967948	AM0QL11
USNMENT01345732	08-Aug-2006		Dominican Republic	Asilidae	Atomosia ciguaya	ASILO932-17	BOLD:ADL1174	658[0n]		MG967852	AM0QL12
USNMENT01345733	07-Aug-1995		United States	Asilidae	Atomosia	ASILO933-17	BOLD:AAG6964	658[0n]		MG967803	AM0QL13
USNMENT01345734	31-Dec-1944	-30	Papua New Guinea	Asilidae	Maira aenea	ASILO934-17		325[0n]		MN411094	AM0QL14
USNMENT01345735	31-Oct-1959	-30	India	Asilidae	Stenopogon	ASILO935-17	BOLD:ADO7994	658[50n]		MN411080	AM0QL15
USNMENT01345736	31-Oct-1959	-30	India	Asilidae	Stenopogon	ASILO936-17		235[0n]		MN411091	AM0QL16
USNMENT01345737	05-Jun-1965		Iran	Asilidae	Pycnopogon	ASILO937-17		0[n]			AM0QL17
USNMENT01345738	16-Feb-1998		Chile	Therevidae	Acrosathe	ASILO938-17	BOLD:ADL0372	658[0n]		MG967802	AM0QL18
USNMENT01345739	15-Jan-1984	-5	Australia	Therevidae	Anabarhynchus	ASILO939-17	BOLD:ADP0735	658[89n]		MN411052	AM0QL19
USNMENT01345740	24-Aug-1959		United States	Therevidae	Arenigena marcida	ASILO940-17		325[0n]		MN411107	AM0QL20
USNMENT01345741	13-Jul-1957		United States	Therevidae	Brachylinga baccata	ASILO941-17	BOLD:ADO8873	656[89n]		MN411101	AM0QL21
USNMENT01345742	07-Feb-1998		Chile	Therevidae	Brachylinga sericeifrons	ASILO942-17		307[0n]		MG968099	AM0QL22
USNMENT01345743	05-Mar-1963		United States	Therevidae	Chromolepida mexicana	ASILO943-17	BOLD:ADP4029	658[90n]		MN411255	AM0QL23
USNMENT01345744	23-Jul-1985	-18	United Kingdom	Therevidae	Elcaribe guanaensis	ASILO944-17	BOLD:ADP4475	658[95n]		MN411278	AM0QL24
USNMENT01345745	08-Apr-1970		United States	Therevidae	Litolinga tergisa	ASILO945-17		658[200n]		MN411293	AM0QL25
USNMENT01345746	25-Jun-1956		United States	Therevidae	Nebritus pellucidus	ASILO946-17		658[200n]		MN411180	AM0QL26
USNMENT01345747	30-Jul-1982		United States	Therevidae	Ozodiceromyia argentata	ASILO947-17	BOLD:ABA5171	658[89n]		MN411287	AM0QL27
USNMENT01345748	02-Jan-2005		United States	Therevidae	Pandivirilia melampodia	ASILO948-17		392[0n]		MG967898	AM0QL28
USNMENT01345749	27-Dec-1981	-1	Chile	Therevidae	Peralia vittata	ASILO949-17		350[0n]		MG968063	AM0QL29
USNMENT01345750	09-Aug-1983	-1	United States	Therevidae	Thereva cingulata	ASILO950-17	BOLD:AAP6533	658[89n]		MN411022	AM0QL30
